# Supplementary material for: Construction and validation of a 15-gene ferroptosis signature in lung adenocarcinoma
Source: PeerJ. 2021 Jul 7;9:e11687. doi: 10.7717/peerj.11687 (PMC8272465; doi:10.7717/peerj.11687)
Supplement: Supplemental Information 2 [file peerj-09-11687-s002.xlsx]

## Sheet: Table S2-List of ferroptosis re
ABCB6
ABCC1
ACACA
ACO1
ACSF2
ACSL4
AGER
AIFM2
AKR1C1
AKR1C2
AKR1C3
ALOX12
ALOX15
ALOX15B
ALOX5
ARNTL
ATF4
ATG13
ATG3
ATG5
ATG7
ATP5MC3
BAP1
BAX
BECN1
BRAF
BRD7
CARS
CBS
CD44
CDH1
CDKN1A
CDO1
CHAC1
CISD1
COQ10A
COQ10B
CP
CRYAB
CS
CTSB
CYBB
DPP4
EGLN1
ELAVL1
ENPP2
FADS2
FANCD2
FBXL5
FDFT1
FTH1
FTL
FTMT
FXN
G6PD
GCLC
GCLM
GLS2
GOT1
GPX4
GSR
GSS
HAMP
HFE
HIF1A
HMGB1
HMGCR
HMOX1
HSBP1
HSPA5
HSPA8
HSPB1
IREB2
ISCU
ITGA6
ITGB4
KRAS
KEAP1
LAMP2
LONP1
LPCAT3
LTF
MDM2
MT1G
MYC
NCOA4
NEDD4
NFE2L2
NFS1
NOX1
NOX4
NQO1
OTUB1
PEBP1
PGD
PHKG2
PRDX6
PTGS2
RAB7A
SAT1
SCD
SLC11A2
SLC1A5
SLC25A28
SLC25A37
SLC38A1
SLC39A14
SLC39A8
SLC3A2
SLC40A1
SLC7A11
SLC7A5
SQSTM1
STAT3
STEAP3
STYK1
TFAP2A
TFRC
TLR4
TP53
TPD52
VDAC1
VDAC2
VDAC3
ZEB1
