# Supplementary material for: Construction and validation of a 15-gene ferroptosis signature in lung adenocarcinoma
Source: PeerJ. 2021 Jul 7;9:e11687. doi: 10.7717/peerj.11687 (PMC8272465; doi:10.7717/peerj.11687)
Supplement: Supplemental Information 3 [file peerj-09-11687-s003.xlsx]

## Sheet: diff
gene	conMean	treatMean	logFC	pValue	fdr
ABCB6	0.458242	1.99952	2.12547	5.65076e-30	1.26577e-28
ACSL4	29.2265	16.5888	-0.817067	7.84257e-19	3.37834e-18
AGER	1096.03	37.7577	-4.85937	4.07817e-36	4.56755e-34
AIFM2	3.58618	6.62741	0.886	1.23096e-14	3.62809e-14
ALOX15	10.2557	2.5887	-1.98613	1.06927e-12	2.54806e-12
ALOX15B	34.612	22.8668	-0.598017	1.37e-09	2.51541e-09
ALOX5	46.2552	14.5273	-1.67085	5.93311e-29	9.49298e-28
ATG13	10.0225	11.8966	0.247313	2.10196e-07	3.41187e-07
ATG7	3.75325	3.3839	-0.149454	6.82542e-05	9.32253e-05
ATP5MC3	14.9494	22.3325	0.579062	4.71781e-13	1.17421e-12
BAX	16.9033	22.1039	0.386995	7.23943e-08	1.19238e-07
BECN1	7.96758	10.1696	0.352043	7.53567e-12	1.62307e-11
CARS	3.73109	5.768	0.628474	4.67353e-22	2.37925e-21
CBS	0.0671276	0.185322	1.46506	0.000274521	0.000353407
CD44	65.948	36.4133	-0.856865	1.00835e-21	4.70563e-21
CDH1	35.9721	79.2753	1.13999	3.24435e-21	1.45347e-20
CDKN1A	70.2635	41.3204	-0.765922	4.07564e-07	6.52102e-07
CDO1	5.20409	0.909014	-2.51727	1.52307e-32	5.68612e-31
CHAC1	1.33632	2.79231	1.0632	1.46984e-13	3.82843e-13
CISD1	5.57439	8.3527	0.583428	3.76368e-14	1.05383e-13
CP	4.75281	57.2206	3.58968	4.97349e-23	2.93174e-22
CRYAB	13.2314	3.80181	-1.79921	8.19898e-29	1.14786e-27
CS	19.4287	26.69	0.458107	1.00215e-10	1.96914e-10
CTSB	181.155	206.732	0.190533	0.0130085	0.0153363
CYBB	63.4362	28.4851	-1.1551	1.08939e-17	4.2073e-17
DPP4	11.0456	29.4602	1.41529	0.000600146	0.000763822
EGLN1	6.92043	9.67716	0.483723	3.22207e-06	4.74832e-06
ELAVL1	8.59634	11.0673	0.364506	1.20876e-17	4.5127e-17
ENPP2	20.4826	9.13644	-1.1647	3.87953e-10	7.49152e-10
FANCD2	0.639995	2.0711	1.69427	2.15205e-30	6.02575e-29
FBXL5	32.6002	22.7654	-0.518039	2.46818e-18	9.87271e-18
FDFT1	30.034	25.6876	-0.225524	1.82374e-06	2.79807e-06
FTH1	367.129	305.091	-0.267046	1.39589e-06	2.17139e-06
FTL	7583.14	5096.8	-0.573205	1.27881e-08	2.13771e-08
FXN	2.23247	2.60151	0.220712	0.00131938	0.00162385
G6PD	18.9847	52.2151	1.45963	1.88542e-05	2.63959e-05
GCLC	2.81003	14.6384	2.38111	1.30191e-12	3.0378e-12
GCLM	4.83335	10.9134	1.17501	6.45639e-10	1.22562e-09
GLS2	0.155645	0.272144	0.806117	0.00354577	0.00427017
GOT1	11.7957	25.3719	1.10497	4.22271e-22	2.25211e-21
GPX4	95.2232	126.991	0.415341	8.68738e-06	1.23163e-05
GSR	19.5086	42.3608	1.11862	5.34668e-11	1.06934e-10
GSS	16.8612	31.3802	0.896151	4.01769e-26	2.99988e-25
HAMP	0.244425	0.640289	1.38933	6.96518e-10	1.30017e-09
HFE	2.87691	3.93543	0.452001	2.74673e-06	4.10178e-06
HIF1A	28.307	50.1994	0.82651	1.38772e-11	2.87823e-11
HMGB1	25.2691	23.5254	-0.103154	0.000176494	0.000235325
HMGCR	13.7062	9.09682	-0.591398	6.47401e-17	2.13262e-16
HMOX1	77.1832	27.7654	-1.475	4.4134e-07	6.96198e-07
HSPA5	126.06	255.203	1.01754	5.09122e-29	9.49298e-28
HSPA8	179.09	229.213	0.356002	7.53883e-06	1.0825e-05
HSPB1	148.344	285.391	0.94399	5.99018e-12	1.31549e-11
ISCU	21.2783	18.0845	-0.234629	6.41452e-09	1.08853e-08
ITGA6	17.2702	14.7833	-0.224312	3.4317e-09	6.00547e-09
ITGB4	11.019	37.5647	1.76939	8.66322e-12	1.83072e-11
KRAS	6.57621	11.5184	0.808608	3.4705e-13	8.83401e-13
KEAP1	16.2572	19.1139	0.233539	0.000219602	0.000285993
LONP1	12.4345	18.9943	0.611217	4.1067e-17	1.39379e-16
LPCAT3	8.02386	4.41165	-0.862978	9.86689e-28	9.2091e-27
LTF	11.6267	31.5127	1.43849	0.0285112	0.0329201
NCOA4	70.6599	53.0094	-0.414643	6.89912e-14	1.88464e-13
NEDD4	2.07038	1.96019	-0.0789072	0.0012305	0.00153129
NFE2L2	28.5539	22.0312	-0.374138	3.58285e-14	1.02892e-13
NFS1	2.45229	4.40465	0.844899	2.54966e-28	2.85562e-27
NOX1	0.302054	0.898188	1.57221	1.45702e-17	5.26409e-17
NOX4	0.344121	0.952887	1.46939	2.15971e-12	4.93647e-12
NQO1	11.4518	99.7212	3.12233	2.77321e-23	1.72555e-22
OTUB1	14.0517	18.8751	0.425743	9.17913e-14	2.44777e-13
PEBP1	179.343	132.787	-0.433612	3.63065e-15	1.16181e-14
PGD	58.7171	94.4568	0.685874	0.0273164	0.0318692
PHKG2	2.64398	5.1764	0.969237	1.19471e-24	8.363e-24
RAB7A	107.867	99.4794	-0.116785	3.29943e-05	4.56217e-05
SCD	145.045	84.7141	-0.775821	4.62586e-15	1.43916e-14
SLC11A2	7.82802	9.89712	0.338362	0.00270062	0.00328771
SLC1A5	27.4467	47.4723	0.790456	5.70476e-15	1.72685e-14
SLC25A28	16.7133	15.4072	-0.117394	0.000682841	0.000859305
SLC25A37	5.4191	10.2839	0.924263	2.41594e-09	4.29501e-09
SLC38A1	7.16315	12.5579	0.80993	1.92023e-06	2.90629e-06
SLC39A14	4.32334	8.73456	1.01459	1.97275e-11	4.01724e-11
SLC39A8	99.291	19.5169	-2.34694	2.40987e-35	1.34952e-33
SLC3A2	25.2481	35.3204	0.484325	3.45483e-06	5.0252e-06
SLC40A1	72.0321	49.2113	-0.549651	2.10587e-09	3.80415e-09
SLC7A11	0.540253	4.98825	3.20683	1.29365e-18	5.36626e-18
SLC7A5	4.32576	30.8144	2.83258	2.34975e-27	2.0244e-26
SQSTM1	34.9118	50.6389	0.536532	0.000121437	0.000163867
STAT3	43.7739	40.0562	-0.128044	0.00428979	0.00511124
STEAP3	9.64501	19.1553	0.989888	5.21405e-13	1.26951e-12
STYK1	0.48142	3.15643	2.71293	3.66946e-28	3.73618e-27
TFAP2A	0.15329	2.17397	3.826	1.3418e-28	1.6698e-27
TFRC	39.6426	21.7089	-0.868766	1.82957e-17	6.40351e-17
TLR4	10.6488	4.10536	-1.37511	2.098e-26	1.6784e-25
TP53	11.0386	17.2382	0.643054	5.45202e-09	9.39425e-09
TPD52	6.81715	15.8621	1.21834	6.09037e-22	2.96575e-21
VDAC1	33.4243	57.9226	0.793228	6.11869e-23	3.42647e-22
VDAC2	16.799	21.5011	0.356035	0.000178758	0.00023554
VDAC3	18.9646	30.9443	0.706364	3.04128e-12	6.81247e-12
ZEB1	6.72133	2.96928	-1.17863	1.76761e-23	1.16455e-22
