# Supplementary material for: Construction and validation of a 15-gene ferroptosis signature in lung adenocarcinoma
Source: PeerJ. 2021 Jul 7;9:e11687. doi: 10.7717/peerj.11687 (PMC8272465; doi:10.7717/peerj.11687)
Supplement: Supplemental Information 4 [file peerj-09-11687-s004.xlsx]

## Sheet: tcgaRisk
id	futime	fustat	AGER	CISD1	DPP4	EGLN1	FANCD2	GLS2	ISCU	ITGA6	ITGB4	KRAS	NEDD4	PEBP1	SLC11A2	TFAP2A	VDAC1	riskScore	risk
TCGA-99-8025	2.90411	0	1.35098	3.33998	3.54451	2.33956	1.3539	0.2652	3.7828	2.47407	5.04081	3.16166	0.918556	6.88537	3.06689	1.71997	5.58651	1.57345	low
TCGA-38-4627	3.14247	1	2.14044	3.30376	4.20792	3.28644	0.557278	0.13854	4.20015	3.52903	3.98611	2.94788	1.732	7.12397	3.23371	0.666821	5.35477	1.59351	low
TCGA-44-2662	1.31507	0	1.14869	3.04852	5.27703	3.83669	2.19211	0.0148509	3.58192	3.11334	5.85294	3.09228	1.68071	5.62759	3.95179	1.02688	6.56735	2.19357	high
TCGA-97-A4M3	1.47945	0	5.57976	2.6516	2.31984	3.15321	0.874788	0.495864	4.19638	2.7393	5.26552	3.37733	0.745729	7.32736	2.52374	0.596871	5.52334	1.26797	low
TCGA-55-6968	3.54247	1	0.994443	3.98855	1.9197	3.85262	2.26153	1.39225	4.24574	4.7444	1.5026	3.53413	1.45199	7.34391	3.09181	2.74925	5.55828	1.92144	high
TCGA-55-8301	1.46301	0	3.28824	3.74275	4.81527	3.52794	1.86916	0.191415	4.16667	3.57034	3.72541	2.9918	0.505695	7.35195	3.76791	2.51596	6.06351	1.74912	high
TCGA-49-AARQ	18.4438	0	3.0156	2.14886	3.73506	2.05561	1.90765	0.171898	3.47226	1.22529	3.5703	2.43825	1.0039	6.88759	3.53406	3.42623	4.8698	0.876803	low
TCGA-97-8172	1.49315	0	3.42691	2.87331	3.92429	3.19703	1.35059	0.457943	4.61628	3.59499	5.32504	4.18424	1.63019	7.18823	3.30492	0.935402	5.03904	1.40509	low
TCGA-50-5935	1.78904	1	4.46609	2.74322	5.93183	3.94519	0.745849	0.530657	4.69699	2.92681	4.48386	4.30356	1.4069	7.87241	3.79123	1.66033	6.1533	1.39505	low
TCGA-62-8395	3.33151	0	4.24075	3.0433	4.26661	3.86684	1.054	0.369725	4.13689	3.10683	4.04753	3.70505	1.07206	7.60949	4.83281	0.941303	5.08628	1.23449	low
TCGA-91-6831	0.849315	0	1.15063	3.74854	1.32095	3.59422	2.52659	0.304946	4.09362	2.87787	2.53978	3.8707	1.06054	7.95383	3.39673	1.00348	5.97304	2.00397	high
TCGA-55-7570	2.25753	0	2.12223	3.80767	1.26241	4.38114	2.48902	0.324889	3.94182	5.66243	5.09502	3.22282	1.04105	8.36141	3.13089	2.07532	6.30166	2.47274	high
TCGA-67-6215	0.476712	0	4.29698	2.94261	6.72504	2.97229	1.5798	0.531251	3.55803	2.99608	6.11158	3.97043	1.24443	6.63166	3.49018	1.35733	6.27357	1.7093	high
TCGA-78-7156	2.67397	1	5.24933	2.65322	3.70253	3.72147	0.796206	0.426918	4.51598	2.80829	2.08028	3.03638	0.714808	8.12466	2.92723	0.268312	5.30173	1.03211	low
TCGA-86-7714	1.71233	1	1.41924	3.36568	5.72601	3.34728	1.37272	0.293167	4.51541	3.19747	6.42186	3.23071	1.43388	6.72152	3.50291	0.491986	5.32314	1.574	low
TCGA-55-7725	1.21096	0	5.32775	3.02498	6.53	3.45848	1.64953	0.327646	4.77716	4.36096	2.75018	4.27351	1.43249	7.39075	3.8119	2.62486	5.76716	1.47794	low
TCGA-MP-A5C7	5.10137	0	2.8656	3.05868	2.2502	5.54681	1.21109	0.832227	4.43297	1.97722	4.35818	3.57089	0.899278	8.06237	3.912	0.319354	4.60784	1.31185	low
TCGA-50-6594	1.0137	1	1.35919	3.46963	6.46381	3.25471	1.39635	0.216473	4.69212	2.3518	4.54654	2.9926	2.5752	6.44702	2.7944	0.785459	6.57705	1.90335	high
TCGA-91-6836	1.14247	0	0.870216	2.91675	4.5747	3.30352	2.34448	0.0453643	4.14911	2.96595	4.35432	5.89154	1.24001	7.03383	3.72839	1.11135	6.59315	2.16457	high
TCGA-50-8457	2.13425	0	3.18545	2.47477	6.54449	2.94261	1.01915	0.82307	4.86126	3.22741	5.64474	3.13912	1.4338	7.61495	3.32439	0.548522	5.18581	0.875064	low
TCGA-67-3773	1.16986	0	5.9748	3.40019	7.4088	2.87576	1.3097	0.324294	5.28989	3.56915	3.38225	3.54869	0.799275	7.56598	3.3577	0.192732	4.7631	0.892636	low
TCGA-50-5066	2.5863	0	3.29858	4.26524	2.9835	2.78327	1.7069	0.167851	4.19767	2.97671	2.69181	3.17069	1.83536	6.74552	2.49826	0.194836	4.89236	1.79116	high
TCGA-86-8359	1.21644	1	2.11331	3.1213	1.95098	3.6165	0.793681	0.0580143	4.16902	2.90145	4.88607	3.02087	1.36467	6.09072	4.77194	0.330674	5.35765	1.46813	low
TCGA-MP-A4T8	0.441096	1	2.27773	3.46747	1.90843	3.37095	1.32147	0.344509	4.34616	2.11213	5.13853	3.78802	1.12885	7.26177	3.34257	2.06591	6.17812	1.76813	high
TCGA-97-7547	5.38356	0	1.26525	2.38154	6.54602	3.69268	0.811204	0.475286	3.9162	4.91639	6.20082	3.4199	2.16938	6.772	2.50973	1.98427	5.61217	1.87474	high
TCGA-64-1679	4.61918	0	1.0999	3.04468	4.19593	3.58128	0.984644	0.147346	3.71196	3.3746	6.07534	3.0271	1.63512	6.06534	3.56854	0.680837	5.44033	1.82024	high
TCGA-MN-A4N4	3.21918	0	1.9458	2.95898	3.22414	2.66542	1.18059	0.109176	3.76334	3.0118	5.49826	3.08621	1.52601	6.68359	2.88803	3.33318	5.32536	1.66055	high
TCGA-91-6849	0.0958904	0	1.92118	2.71564	2.32657	3.21832	0.778939	0.402561	4.38871	3.35133	4.2004	2.37321	1.12816	6.68348	3.74575	0.353699	5.4853	1.20984	low
TCGA-55-7227	2.60822	1	2.83768	3.47928	6.21106	3.29762	1.5869	0.229461	3.85534	2.90453	5.69239	2.63978	1.39218	6.58932	2.70919	0.892378	6.2173	1.90612	high
TCGA-86-8280	1.92055	0	4.62973	2.78427	4.77071	3.65484	1.32082	0.46827	4.47816	3.1819	3.88206	3.08745	1.11512	7.26703	3.49922	1.14057	5.55371	1.25095	low
TCGA-69-A59K	1.61918	0	3.48401	2.23704	3.92782	2.67101	1.79308	0.326886	3.96505	3.0472	2.21949	4.00311	1.12424	5.86023	3.52948	0.500901	5.9141	1.37518	low
TCGA-05-4420	2.49863	0	1.74157	3.31458	1.57866	2.37818	1.25932	0.352521	4.57654	2.52205	3.7288	3.31744	1.10446	7.52553	3.66066	1.00244	5.27457	1.20839	low
TCGA-MP-A4TI	1.17534	1	4.88473	3.24268	2.76646	2.94778	2.19389	0.123681	4.40437	4.99583	6.73571	3.46236	1.38937	6.46079	2.88628	2.93983	6.15371	2.0188	high
TCGA-91-A4BD	1.65205	0	6.30436	3.58604	5.60231	2.62426	1.19872	0.180645	4.81876	2.37649	3.62605	2.33227	0.713122	7.65649	2.87598	0.694849	5.97741	1.12557	low
TCGA-44-7670	1.45479	0	4.47253	3.05413	4.50847	3.00253	1.96353	0.696228	3.66964	4.92487	4.39213	5.7846	1.48269	6.94065	3.93264	1.57104	5.49678	1.87458	high
TCGA-49-AARO	10.2986	0	4.01234	2.87182	5.16989	2.68874	1.55841	0.147619	3.8238	2.66695	4.44562	2.94945	1.23098	6.82706	2.99708	2.01995	5.46501	1.42045	low
TCGA-MP-A4TA	2.60274	1	1.58513	3.76242	1.78596	3.04732	2.13118	0.277675	4.2024	3.39521	6.10162	2.63359	1.67813	6.95317	3.12046	3.09042	7.04564	2.22745	high
TCGA-97-A4LX	1.68219	0	4.93569	2.46765	5.10848	3.19162	1.53333	0.332575	4.36023	3.57455	2.56698	3.53896	1.3389	6.95343	3.47749	1.07243	6.1292	1.36568	low
TCGA-78-7152	3.29315	0	2.00424	3.1721	2.36349	2.84328	1.19171	0.391979	4.55978	3.07886	5.40433	3.4045	0.972833	6.96289	2.78861	0.851372	5.94416	1.58171	low
TCGA-50-5930	0.772603	1	2.86107	3.38166	1.78322	3.34101	1.35236	0.0758068	4.25498	4.082	5.14089	3.12521	1.2331	6.80713	2.84637	0.656079	5.65353	1.87828	high
TCGA-4B-A93V	0.69589	0	1.31026	2.83808	0.497514	3.10552	1.93598	0.215551	4.16304	1.50518	2.02985	2.82911	0.417547	7.64582	3.39548	1.18453	6.08475	1.3675	low
TCGA-05-4249	4.1726	0	4.70255	2.86375	6.55838	3.93936	1.03413	0.420744	4.36856	3.28211	4.62154	5.02669	1.82783	7.17357	3.48426	0.818409	5.53265	1.63147	high
TCGA-44-2661	1.22192	0	6.2465	3.25439	5.37251	3.25888	1.27094	0.331892	4.67269	3.2536	3.85349	2.75929	0.983825	6.69277	3.1315	0.621249	5.25467	1.179	low
TCGA-55-8302	1.30959	0	4.51538	3.09165	4.91547	2.41325	1.6042	0.218073	4.34211	3.59532	7.4469	3.90896	1.69695	6.4914	2.94116	1.51177	5.5897	1.64216	high
TCGA-78-7220	2.21096	1	3.28217	3.7039	3.5039	5.0127	2.85549	0.153661	3.94519	4.76277	5.67663	4.76771	2.58121	8.04558	2.91553	1.94657	7.23436	3.06329	high
TCGA-97-8171	1.55616	0	2.28641	2.34209	3.04683	2.86189	1.70088	0.47233	3.89529	4.66598	1.11688	2.74486	0.185775	7.58839	4.6372	0.230309	5.46603	1.00504	low
TCGA-86-A4P8	1.18082	0	9.62312	2.38773	3.90452	2.75572	1.22596	0.160931	4.73582	3.94039	2.66026	2.82352	1.53619	7.26009	3.28286	0.167971	4.9339	0.772512	low
TCGA-78-7163	18.663	0	0.772868	3.33705	1.93128	3.2203	0.922665	0.268754	4.15984	3.25279	5.41359	2.62495	1.26404	7.55891	3.49053	3.19832	6.54514	1.83611	high
TCGA-44-2666	0.265753	1	2.84379	3.04065	5.37312	3.54435	2.14269	0.909739	4.24376	5.20269	5.64483	3.86883	2.7939	5.81164	3.51501	0.453921	5.31423	1.86351	high
TCGA-91-6847	2.30685	0	1.49449	3.30011	0.200071	2.85333	2.32881	0.178814	3.50902	5.47763	6.78226	3.95179	0.978306	5.34373	3.30303	4.07564	6.14146	2.46271	high
TCGA-64-1677	1.72055	1	3.56516	3.25735	3.31121	2.75946	2.03975	0.184477	3.96204	3.1626	2.05277	3.25472	1.25984	7.51244	3.44617	2.05176	6.09695	1.64404	high
TCGA-97-8176	1.28219	1	4.10549	3.15934	2.33725	4.53189	2.54044	0.194591	4.46756	3.35853	5.93245	3.38555	1.91559	6.82722	3.04769	1.16953	6.5574	2.21015	high
TCGA-38-6178	1.2274	0	3.43253	3.20111	4.23604	3.19086	0.90595	0.192277	3.82982	3.12985	4.41506	3.26663	1.77153	6.52889	3.95645	1.11101	5.91448	1.67336	high
TCGA-05-4402	0.668493	1	3.59219	3.23412	4.30445	3.68715	1.1217	0.347422	4.03348	3.70784	5.17957	3.4529	1.08495	6.9632	3.77919	1.67557	5.83777	1.70061	high
TCGA-50-8459	1.6137	0	2.66327	2.55449	2.36174	2.91468	0.925319	0.0743403	4.13624	5.06461	7.45745	3.12167	1.33691	6.9422	2.79325	1.11851	5.61483	1.73197	high
TCGA-05-4415	0.249315	1	3.02849	3.69579	1.49792	4.70359	2.40896	0.0497808	3.29562	5.45022	6.55317	4.42864	4.04355	6.32618	2.43179	3.0653	6.67845	3.44486	high
TCGA-05-4425	1.83288	0	3.5648	3.48846	5.63668	2.407	1.44997	0.784738	4.31275	2.30904	5.10232	3.80579	1.8851	7.25279	3.2353	2.40274	6.24616	1.5298	low
TCGA-50-5944	2.09315	0	5.00044	3.60296	5.54422	3.03835	0.596339	0.658935	5.27186	3.44997	3.74186	3.20911	1.29759	7.95821	3.26406	0.541534	5.00109	0.970146	low
TCGA-53-A4EZ	2.93425	0	2.52164	3.15147	4.26237	2.08627	2.03921	0.395837	4.99911	1.01809	2.82787	3.66829	0.884807	8.66751	3.12811	0.0553308	5.8742	0.980077	low
TCGA-50-5045	5.95616	1	4.56361	3.42133	3.81712	2.89535	1.30536	0.0788419	4.70927	3.24976	5.02025	3.17859	1.3921	7.54603	3.14814	0.719562	5.14885	1.36811	low
TCGA-55-A48X	1.88767	0	4.15876	2.5371	5.23149	3.07867	1.58839	0.223736	4.10158	3.78929	5.6424	3.26127	1.10127	6.63459	3.01246	1.583	5.352	1.43969	low
TCGA-78-7633	2.72329	0	5.78403	2.36957	6.46346	4.42255	1.01613	0.754199	4.2327	3.54489	3.53089	3.08576	1.21697	7.32463	2.97755	0.0904016	5.6989	1.27982	low
TCGA-44-4112	1.0137	0	2.33022	2.70002	6.04473	3.8625	2.17137	0.412381	4.03662	4.40865	3.61783	4.73008	3.00068	5.00418	4.21376	1.84782	5.84316	2.09146	high
TCGA-35-5375	0.723288	0	1.27365	3.81401	0.613441	3.39455	1.95092	0.401072	4.06547	2.06367	2.36193	2.23711	0.528294	6.0384	3.62828	1.86226	5.74994	1.63175	high
TCGA-38-4629	2.36712	1	0.845627	3.51475	4.65864	3.77406	1.27464	0.0304943	3.45619	3.35784	5.42492	2.53453	2.23713	6.65776	2.09475	0.895183	6.30495	2.43028	high
TCGA-64-5781	3.29315	0	0.961712	4.00236	1.15339	3.33926	1.05136	0.0679396	4.73096	3.90209	6.12191	2.9122	1.47562	7.13507	1.60061	2.48309	5.85225	2.21509	high
TCGA-55-6987	5.85479	0	4.58611	3.59718	2.90528	3.8682	1.66591	0.206839	4.51032	3.44512	2.93964	3.37316	1.11545	6.99764	3.10355	2.24014	6.20314	1.87085	high
TCGA-67-3771	1.67123	0	2.51592	3.5682	1.07856	3.71292	1.54519	0.469144	4.31622	3.97518	4.03254	2.91417	1.49353	6.12595	3.83568	1.19733	5.95038	1.85492	high
TCGA-49-AARR	13.6767	0	7.67837	3.0019	2.77307	2.69088	1.0592	0.24806	4.2437	3.69502	5.21079	2.82668	1.38659	6.86212	3.4867	1.74278	5.25795	1.19924	low
TCGA-55-A4DG	1.66575	0	5.64293	2.49231	6.02555	3.19671	1.67092	0.42417	4.23083	2.92383	4.65053	2.24857	1.73959	6.93468	3.54255	1.19184	4.53893	0.895116	low
TCGA-97-7937	1.54521	0	3.16443	2.95088	5.22239	3.20919	1.52443	0.536994	3.99973	1.31734	5.07345	3.31331	0.431852	7.62535	4.34914	1.27099	5.4508	1.04126	low
TCGA-78-7162	8.68219	1	8.52847	2.84886	4.06832	3.43697	0.923244	0.463567	4.42649	3.97505	3.45808	3.06565	1.40081	7.29582	2.72197	0.213192	5.43094	1.23385	low
TCGA-55-6543	1.19178	0	5.89655	2.86614	2.48069	3.01491	0.948794	0.628186	4.20097	3.11875	5.87171	2.80894	1.56104	7.12559	3.66348	2.85929	6.3851	1.3926	low
TCGA-55-8621	1.41096	0	9.10897	2.66632	3.90868	3.10127	1.20533	0.309355	4.35829	3.62362	4.7236	3.02154	1.61139	7.12065	3.1223	1.10026	5.55469	1.19653	low
TCGA-97-A4M6	1.55616	0	5.75422	3.72509	5.14201	3.9284	1.27321	0.787533	4.64467	2.43334	4.90642	2.63881	1.94208	6.9334	4.12911	1.42528	5.90051	1.37656	low
TCGA-44-8117	1.05479	0	3.74123	2.80388	5.47479	2.58996	1.21888	0.248943	4.0209	1.85617	5.70157	3.82107	0.616038	6.66473	3.95668	2.54242	5.20816	1.12054	low
TCGA-MP-A4TF	0.920548	1	2.76915	2.54591	2.11882	3.84767	1.36643	0.123204	4.01223	5.1938	7.36336	7.73896	1.29054	4.23401	2.97023	1.87428	6.50255	2.79141	high
TCGA-95-7039	0.0931507	0	4.93876	2.96171	6.48686	2.3071	1.3166	0.619049	4.13016	2.30736	5.7953	3.32873	0.984912	7.0272	2.82504	0.86918	4.84001	0.997119	low
TCGA-MP-A4TJ	0.928767	1	5.67636	2.91719	3.53235	2.99795	1.6806	0.316791	4.47614	3.37076	4.37353	3.64338	1.46946	6.74172	3.53092	1.00569	5.61994	1.38889	low
TCGA-91-6829	3.44658	1	3.68413	3.58668	5.04411	2.88157	1.81305	0.515812	3.79092	3.45004	4.53311	4.08679	1.83726	6.54759	2.69507	1.53645	5.36215	1.88599	high
TCGA-78-8648	3.31233	1	5.40014	2.87767	3.51787	2.92232	1.09899	0.148675	4.59155	4.09224	3.61139	2.73056	1.42983	6.8828	2.5985	0.792533	5.31607	1.33066	low
TCGA-95-7947	0.109589	0	4.93595	3.54424	1.68716	4.04174	2.0585	0.0882746	3.32913	4.18332	4.39411	2.79912	1.57534	6.18476	3.98544	1.14028	4.81412	1.9328	high
TCGA-55-8616	0.131507	0	3.37983	2.82119	5.25696	2.70903	1.04488	0.544028	3.86819	1.64179	5.71489	4.04811	1.71963	7.49868	3.57065	1.32677	5.16599	1.22719	low
TCGA-05-5423	0.413699	0	5.85004	3.63606	5.59831	3.83813	1.01202	0.926639	4.74665	1.91441	2.00855	3.09396	2.59076	7.30542	3.38779	0.462188	5.49896	1.24051	low
TCGA-78-7153	2.08219	0	0.444565	3.78583	5.62645	3.48209	0.845683	0.62579	4.257	2.09133	2.05943	2.9965	0.769052	8.14446	2.9277	1.00995	6.87261	1.71591	high
TCGA-73-4677	0.10411	1	5.72376	2.88878	2.67351	3.75919	0.667234	0.161459	4.28518	2.92601	4.64436	3.10267	1.28488	7.33264	3.10425	0.500739	5.36332	1.38574	low
TCGA-55-6978	0.482192	1	2.08071	3.21639	4.65472	3.11931	2.03291	0.112634	4.02532	4.59038	4.57271	3.89727	2.35677	6.65722	2.84846	2.20179	5.89616	2.1904	high
TCGA-MP-A4T4	7.16986	1	2.59642	2.85488	5.27576	2.7067	1.68439	0.130398	4.41078	3.25171	4.03094	3.22299	1.49502	6.57899	2.72078	1.50818	5.90218	1.58185	low
TCGA-44-2656	1.59452	0	4.47595	3.78885	6.00923	4.01904	1.96333	0.159676	4.55961	4.08948	1.33015	3.64692	2.4628	6.30286	4.00026	0.293165	5.7855	1.9137	high
TCGA-69-8453	1.50685	0	7.44476	2.51941	3.40302	2.8617	1.48657	0.174352	4.50222	5.21343	6.86148	2.79726	1.10685	7.27844	3.19967	1.45912	6.05004	1.4092	low
TCGA-97-A4M1	1.64658	0	8.73347	2.67776	4.88432	2.9112	0.996136	0.418196	4.74982	3.41193	3.83775	2.44715	1.07504	7.69349	2.99416	0.538126	5.11634	0.751851	low
TCGA-38-4632	3.71781	1	3.09538	3.89376	5.26492	2.72783	2.03113	0.124236	4.4825	2.61473	4.54892	2.72363	1.31534	7.17949	2.59424	0.303396	6.04559	1.73077	high
TCGA-55-7815	2.11781	0	0.561381	3.52667	5.26493	5.04024	1.88633	0.356235	4.18632	2.60626	1.37559	4.54345	2.12032	7.105	4.122	0.76395	6.31431	2.21433	high
TCGA-78-7145	2.26301	1	2.62476	3.55441	5.57826	3.95999	1.67175	0.0814993	4.2561	2.37018	3.23057	3.89838	1.86926	6.9162	5.03868	0.847818	6.14028	1.76152	high
TCGA-44-7660	0.890411	0	2.29045	3.45628	0.533758	3.11305	1.87075	0.565983	4.00446	4.24068	6.19782	3.53145	0.68734	7.39806	3.09378	0.158662	5.46099	1.79772	high
TCGA-73-4659	1.94795	1	5.44601	3.55422	3.38164	3.84217	1.29225	0.207466	4.04497	2.61964	2.97756	3.84189	1.03268	7.23061	3.16027	0.219535	6.26855	1.83796	high
TCGA-05-4396	0.830137	1	1.64109	3.3391	3.5612	3.8334	1.34617	0.288145	3.91826	3.40801	4.31008	4.45654	2.42381	6.91259	3.53058	1.46436	5.42626	2.0636	high
TCGA-49-AAR9	0.712329	1	1.28674	2.65855	1.56462	3.33157	2.48805	0.0641234	4.14185	6.31492	7.73572	6.98684	1.43476	7.13477	3.21763	3.38056	6.09905	2.66625	high
TCGA-97-7554	2.12329	0	4.30947	3.17937	6.86345	3.71196	1.18879	0.304925	3.82789	3.24229	5.15097	4.95188	2.08737	6.43263	3.18465	2.72998	5.38967	1.95	high
TCGA-55-8085	2.47671	0	3.17678	4.02884	1.92542	5.22817	2.12942	0.283991	4.53911	2.18376	3.54602	3.25845	1.64928	7.03283	3.6417	0.698012	6.22932	2.16027	high
TCGA-69-7979	0.243836	0	1.37385	2.18766	1.32589	3.0326	1.40661	0.185293	4.1436	1.56718	4.60099	3.04429	0.902043	7.33865	3.03437	3.78687	4.88884	1.13244	low
TCGA-05-4403	1.58356	0	6.18516	2.89541	3.94087	3.1673	0.917628	0.135784	4.21083	5.48184	6.93458	3.12584	1.33574	7.01985	2.64707	2.14609	6.42074	1.89172	high
TCGA-44-6148	0.991781	0	5.59653	3.1406	3.34585	3.05313	0.87052	0.626994	4.68528	4.71381	5.80417	2.40153	1.4246	7.5664	3.15925	0.824589	5.13715	1.18124	low
TCGA-05-4434	1.25205	1	2.25455	3.3667	5.35033	4.60193	2.02458	0.133169	4.19279	4.89581	5.95535	3.30385	1.2803	7.05216	3.17584	2.47452	6.48538	2.35751	high
TCGA-69-7765	0.452055	0	2.95714	3.05221	5.78012	4.15245	1.19902	0.229254	3.96153	3.3336	3.35723	3.20063	1.54133	6.70089	3.67834	1.37064	5.32434	1.64012	high
TCGA-78-7535	2.6	1	2.21676	2.88743	3.73375	2.70292	0.886421	0.106383	3.61159	0.862578	6.47195	2.54453	0.968794	6.0593	2.42244	0.84969	4.84493	1.31319	low
TCGA-67-3772	1.56986	0	1.43174	4.12754	5.27688	3.65084	0.468721	0.398516	4.41896	3.39543	4.61173	3.12934	1.15769	7.14341	3.06569	0.803145	5.26676	1.72093	high
TCGA-86-8674	1.10959	0	2.10101	3.20737	3.41657	3.07119	0.961628	0.16874	4.22479	2.02265	4.47807	3.29368	0.734345	7.21629	4.45553	0.177426	5.72895	1.28177	low
TCGA-50-5051	1.30959	1	3.44346	4.1884	2.33897	2.44472	1.27467	0.299403	4.33111	2.04989	2.5231	3.0537	0.573063	8.34916	3.93385	1.43105	6.20056	1.40527	low
TCGA-78-7161	0.589041	0	3.08573	2.83931	3.17155	3.02918	0.942094	0.220195	3.3928	3.10056	3.41684	3.35145	1.38613	6.91878	4.32363	0.692173	4.76009	1.3093	low
TCGA-55-8207	2.67671	0	2.45954	2.36285	6.43972	2.55995	0.944022	0.240715	4.7637	2.89764	4.42526	3.38757	1.27194	7.46017	2.95384	0.682034	5.19717	0.986971	low
TCGA-55-8090	1.63836	1	5.7444	2.80573	4.84215	3.01618	1.25426	0.326521	3.28194	3.85257	6.71813	5.25122	1.33963	6.27029	3.00341	1.93191	6.07158	2.05284	high
TCGA-05-4382	1.66301	0	2.26061	2.78292	3.15719	3.43061	1.27496	0.142023	3.9233	3.87045	5.33582	3.54381	1.46871	5.87086	3.20636	0.358889	5.52455	1.81595	high
TCGA-69-8254	1.12055	0	5.50006	2.29271	4.72616	3.47218	1.26072	0.542038	5.06616	4.90718	6.50417	3.41167	1.36606	6.50813	3.20691	0.439018	5.83453	1.30374	low
TCGA-50-5072	0.684932	1	5.1301	3.39843	2.94345	3.95025	2.02611	0.0623004	4.47433	4.12468	5.67038	4.1455	2.16841	7.28686	3.41961	2.77895	7.2834	2.39311	high
TCGA-49-4490	1.05479	1	2.26006	3.11881	4.11053	2.75206	0.847284	0.24677	3.94355	3.0989	5.31188	2.73931	0.954669	5.97439	2.86988	2.56803	4.96253	1.43661	low
TCGA-97-7941	1.32603	0	6.88065	3.07672	3.25599	2.78906	1.10045	0.320411	4.91876	5.19027	6.98035	2.89686	1.48092	7.04613	3.00488	1.92222	6.14652	1.51845	low
TCGA-86-7955	1.39178	0	2.16438	3.37366	0.690676	3.11888	2.36899	0.346706	3.38767	1.68361	4.60226	2.12497	1.29431	7.22198	2.72148	3.44389	6.25834	1.92199	high
TCGA-78-7166	0.706849	1	2.46443	2.53301	1.04204	2.75275	1.61025	0.020911	3.6694	2.97703	5.63989	2.99148	0.581868	6.91064	2.37399	1.15709	6.3877	1.80071	high
TCGA-97-A4M2	1.70959	0	8.20121	3.09335	2.8614	2.95673	1.25205	0.368251	4.64275	3.19052	3.71167	2.89643	1.18875	7.3988	3.64848	0.913769	5.38063	1.01309	low
TCGA-64-5775	0.169863	1	0.603174	3.66986	2.88049	3.47053	2.00454	0	3.4576	5.61351	2.3704	3.65866	3.75729	6.69926	1.98041	0.372774	6.9015	3.07666	high
TCGA-86-8668	1.1589	0	3.86912	3.12644	6.16935	3.4304	1.25197	0.986417	4.62509	4.26809	5.50152	2.69196	1.42511	6.99125	3.08477	0.824	5.19816	1.24424	low
TCGA-44-6775	1.0137	0	1.06895	3.09787	3.90217	3.49829	2.15343	0.148851	3.78399	3.9378	5.12005	3.27538	2.38455	5.96522	3.32657	0.971391	5.59643	2.10994	high
TCGA-44-A479	1.07397	0	2.27702	3.35125	5.11716	3.04065	1.58975	0.189903	4.41185	3.66761	1.87626	4.96542	1.71015	6.89328	3.87915	1.08437	6.20018	1.86134	high
TCGA-38-4631	0.969863	1	1.53789	3.48398	2.86951	3.32515	2.38828	0.365241	4.32836	4.04496	3.68173	3.42333	2.23442	6.56556	2.70274	0.152666	5.99414	2.12147	high
TCGA-62-A46P	1.6274	1	3.28171	3.62029	2.10682	3.26131	0.986329	0.166878	4.79239	2.41109	4.21018	3.46526	0.617093	7.36492	3.16262	0.804682	5.87935	1.51292	low
TCGA-55-8510	1.47671	0	6.44962	2.80854	4.67013	2.63236	1.56757	0.342507	4.19062	2.51667	5.20344	2.6613	1.43069	6.5252	2.88864	0.605881	5.12976	1.11299	low
TCGA-44-8119	0.780822	0	1.29754	3.23415	1.52979	3.61586	1.53577	0.53404	4.09098	2.63826	2.16913	3.56373	1.20913	6.82086	3.03926	0.647592	5.94642	1.77203	high
TCGA-MP-A4TE	2.45479	1	1.06245	3.38263	5.71966	3.85646	0.993986	0.495142	4.47548	1.6847	2.77294	3.90858	0.412897	7.99924	4.10841	0.439844	5.74079	1.30106	low
TCGA-69-7760	0.553425	0	1.48652	3.57469	4.95441	3.52123	1.56314	0.111835	3.86672	1.34068	6.02169	3.33014	2.07934	6.92454	4.01884	1.86508	7.67257	2.22189	high
TCGA-49-4505	1.1726	1	3.10679	3.65789	5.32841	3.16655	0.570758	0.262673	3.96067	2.36234	4.25683	3.37849	1.4218	6.91421	3.18892	1.42822	5.19964	1.54908	low
TCGA-49-4512	2.47945	1	1.95783	2.9501	4.85697	2.53443	0.948119	0.295943	4.72354	1.64505	3.61003	3.29601	0.852599	7.7982	2.9725	0.628494	6.2168	1.18727	low
TCGA-73-A9RS	0.931507	1	2.49283	3.61382	0.504639	3.03353	2.36805	0.11693	4.74166	3.44359	3.33731	3.76847	1.02007	7.50906	3.9495	2.83973	6.33976	1.82141	high
TCGA-55-7576	1.83562	0	4.09474	3.28743	5.65578	2.59973	1.3103	0.200575	3.75127	3.48568	6.82034	4.29231	1.49923	6.45119	3.04617	1.1902	5.6791	1.84795	high
TCGA-55-1592	1.92055	1	5.92909	2.85552	4.59527	3.44543	1.83447	0.239855	3.71173	3.21111	4.11558	4.74278	1.5658	7.02091	4.12745	1.68959	5.70117	1.68349	high
TCGA-95-7562	0.238356	1	0.662859	3.20283	3.90022	4.12663	2.20175	0.176336	3.63194	2.64362	4.3902	3.27587	0.730502	6.81041	3.27378	3.42665	6.31879	2.13082	high
TCGA-86-7953	1.61918	0	3.2189	4.08774	1.46175	3.62864	1.74485	0.115235	4.52902	3.36479	2.37497	3.82902	3.84462	7.36293	4.75704	0.929222	5.49895	1.99002	high
TCGA-91-6830	0.164384	0	6.90807	3.33286	3.03054	3.50212	1.13251	0.210095	4.23084	4.33863	5.41463	2.9908	1.77328	7.20107	4.15444	0.959627	5.47569	1.52038	low
TCGA-55-5899	2.54795	0	0.689203	3.57199	3.18548	3.60341	2.80844	0.703071	4.22902	6.46103	1.93272	3.18	1.08731	7.49497	2.43132	0.995789	6.03267	2.213	high
TCGA-L9-A743	1.81918	0	4.22061	3.09119	5.38392	2.58174	1.86962	0.296791	4.27679	3.28201	4.90396	2.82783	1.31864	6.94489	3.34431	1.07529	5.99305	1.43376	low
TCGA-44-2665	1.09589	0	1.81911	3.73413	5.32363	3.59384	1.37268	0.152873	4.20338	2.54728	5.00798	3.08576	1.9737	7.04586	3.25318	2.76459	6.07301	1.96814	high
TCGA-69-7978	0.367123	0	2.25133	3.20908	5.42854	2.76954	1.16601	0.0964769	4.01831	4.15849	5.08606	3.18226	2.16871	6.31041	2.77244	0.865569	5.98273	1.94319	high
TCGA-05-5420	1.25205	0	4.19605	3.92141	2.24577	3.64318	1.51661	0.18002	4.42666	2.97297	2.92679	3.41918	2.18943	7.30642	3.34724	0.678733	6.06361	1.94313	high
TCGA-55-8208	1.84658	0	5.21508	3.20759	4.26016	2.6952	1.43395	0.0751241	4.57087	3.69473	3.81435	3.3143	1.37502	6.74799	3.30313	0.806897	5.59725	1.42391	low
TCGA-62-A46O	3.98356	1	1.46467	4.13504	1.73962	4.30112	2.47863	0.248319	3.95654	3.05068	5.47323	4.45368	2.73056	7.15141	3.65954	4.83628	6.44956	2.74003	high
TCGA-50-5932	3.38356	1	4.82513	2.39064	4.42155	4.08342	0.925622	0.380517	3.77998	3.02116	5.54722	4.08784	1.38045	6.96897	3.7659	0.478877	5.95509	1.60365	low
TCGA-97-8175	1.50959	0	3.94969	2.53103	4.95496	3.36264	1.62075	0.14983	3.64098	3.51543	6.11326	3.56135	1.30039	6.82739	3.04105	1.18598	5.88529	1.76658	high
TCGA-78-7150	1.82466	1	0.622375	3.71769	2.25726	4.87491	1.49343	0.122274	4.24882	4.85021	5.32303	4.07346	2.45256	6.00494	2.90033	2.71328	7.1878	2.99957	high
TCGA-MP-A4SY	4.11233	1	1.58708	2.48825	5.06676	2.99616	1.47993	0.603306	4.28748	3.17376	7.2782	3.79524	1.54954	6.6356	3.45714	1.36537	6.23186	1.58259	low
TCGA-73-4658	4.38356	1	3.74892	3.27099	6.32448	3.26574	0.692789	0.127774	4.47286	3.15902	4.03873	3.27074	1.74149	6.45628	2.46962	1.45065	5.91531	1.70025	high
TCGA-L9-A8F4	1.30411	0	2.62903	2.49847	0.760925	2.97031	3.52344	0.239245	3.7923	3.36458	2.50902	2.61098	0.803599	6.84112	3.6855	0.330527	6.40548	1.65036	high
TCGA-05-4426	2.16712	0	3.59985	3.79923	6.03137	3.67577	1.41985	0.769189	4.12505	2.18662	6.68026	2.09106	2.34144	6.88214	3.19696	2.00219	5.98732	1.70565	high
TCGA-86-8054	2.0411	0	4.31538	3.69777	5.21852	3.70505	2.30952	0.515924	4.22407	2.36783	1.455	4.33312	0.800404	7.07936	3.28329	1.80036	6.51318	1.85343	high
TCGA-55-6642	6.70959	0	1.28956	3.70835	3.63283	3.34136	1.1405	0.121443	3.77596	4.21723	5.05301	3.99056	1.4849	6.80043	3.5654	1.69859	6.02479	2.20538	high
TCGA-44-7671	1.46575	0	2.49417	2.89576	5.27929	3.25501	0.969906	0.251783	3.99806	3.24919	5.20097	3.47917	1.15033	6.92677	2.67295	0.278578	5.9369	1.70345	high
TCGA-53-7813	1.16164	0	2.73688	3.35333	4.85541	2.97343	1.26587	0.256939	4.17898	2.19846	2.08495	3.878	0.667639	7.91004	3.76868	1.05091	6.96541	1.61039	high
TCGA-53-7626	2.54521	1	7.61394	2.86099	5.24237	2.98976	1.13833	0.204014	4.11951	3.3607	5.33051	3.81544	1.50887	7.04342	3.87329	2.46016	5.10056	1.23631	low
TCGA-55-6979	0.649315	1	4.62117	3.52935	4.38238	2.72233	1.90596	0.0575464	4.23125	3.07709	5.64132	3.07967	1.85572	6.59846	2.9256	2.44449	5.64889	1.75734	high
TCGA-38-A44F	0.364384	0	6.96989	3.1844	3.26871	3.13168	1.21193	0.169233	4.75343	5.27712	6.87486	3.10994	1.02629	7.05186	3.14725	1.72125	6.22977	1.66352	high
TCGA-91-8497	1.18904	1	4.16841	3.31779	4.87076	3.21153	1.06949	0.774854	4.99305	3.9259	4.24526	2.85416	1.34672	7.74567	3.52201	0.709528	5.44769	1.1296	low
TCGA-91-6828	0.884932	0	5.1147	2.69826	6.04525	3.24199	1.82325	0.627954	3.97426	3.33553	2.31381	4.29458	1.75456	6.94342	3.39768	1.47917	6.21217	1.5894	low
TCGA-55-8299	1.28493	1	5.85932	3.44297	3.8963	3.27125	1.8221	0.109131	4.17492	3.19114	5.11808	2.78397	1.66321	6.65213	2.82286	2.67803	5.69746	1.75214	high
TCGA-MP-A4TK	1.59452	1	4.5688	2.79658	4.43744	2.90437	2.26514	0.124812	4.17378	3.96373	5.22831	3.50101	1.75641	6.52051	2.68925	2.45201	5.59234	1.75241	high
TCGA-64-5815	0.613699	0	3.92132	2.67712	4.6041	3.16214	0.930803	0.316167	3.92047	4.78332	7.28189	3.45059	1.79116	6.51285	2.35096	1.23976	6.14262	1.95817	high
TCGA-91-8499	0.0986301	0	2.98265	2.91538	0.83119	3.40753	1.9186	1.20192	3.63333	3.50582	1.76489	4.1874	0.44626	4.42385	3.3639	0.68627	5.81641	1.67141	high
TCGA-NJ-A7XG	1.69041	0	3.99685	2.80321	4.51933	2.83104	1.02327	0.689253	4.30588	2.04815	5.86836	3.10716	1.54553	6.97153	3.3775	2.1693	6.26653	1.29411	low
TCGA-95-7948	0.364384	0	2.38975	2.72631	0.568461	3.20506	0.964477	1.0477	4.41086	1.66424	4.68018	3.00335	0.984363	8.21214	3.58456	1.71594	5.88137	1.04425	low
TCGA-50-5936	0.70411	1	0.909298	3.6239	3.09173	4.59899	2.02169	0.0728837	4.46174	4.1346	6.12692	3.75841	1.59673	6.93061	2.70229	2.33662	6.37691	2.5395	high
TCGA-86-8669	2.56986	0	2.64394	2.82717	6.33058	3.48737	1.04433	0.732845	4.57772	2.63684	2.29323	3.58045	0.80604	8.61452	4.20792	0.588828	6.45932	1.12677	low
TCGA-55-A494	1.31781	0	2.58118	2.49625	6.03253	3.00444	1.65705	0.299738	3.58106	2.57394	5.66677	4.67806	1.57036	6.86406	3.13132	0.910674	6.0083	1.78156	high
TCGA-67-6216	0.386301	0	2.2898	3.47244	6.19491	2.90487	1.52646	0.165023	4.637	2.82449	6.83838	3.16155	1.36915	7.04218	3.27685	2.00787	5.73993	1.58387	low
TCGA-05-5425	2.41644	0	5.0153	3.67399	3.88727	3.83415	1.68273	0.591191	4.54256	3.96489	5.14197	2.95875	0.994594	7.23431	3.36836	1.66095	5.83083	1.65225	high
TCGA-78-7155	3.20822	1	2.1009	3.11811	0.785607	2.78023	2.97467	1.2225	3.45228	7.27528	1.20124	5.09295	0.898823	7.18215	3.96207	2.0303	6.10888	2.10644	high
TCGA-44-A47A	1.27671	0	2.99897	2.73644	6.52568	1.93405	1.61858	0.730166	4.42255	4.37669	3.89815	3.23978	0.943191	6.92816	4.8773	1.22858	6.03599	0.975678	low
TCGA-55-7726	1.7863	0	0.981228	3.15332	2.11962	2.75347	1.84873	0.0776714	4.22819	7.94487	6.91627	3.87288	2.14819	6.15892	3.03244	2.98503	6.02834	2.50725	high
TCGA-55-1596	5.65753	0	1.17533	3.80644	0.884318	5.35474	1.86017	0.101765	4.12411	3.83324	3.51732	2.94897	1.45209	7.57203	3.39588	0.444025	5.91154	2.3628	high
TCGA-50-5931	1.18904	1	2.91312	2.86532	0.518717	3.64523	2.08972	0.647446	3.97521	5.75276	5.75118	3.60079	1.37442	7.88505	2.71197	3.4094	6.60415	2.22816	high
TCGA-91-6835	0.216438	0	5.11577	2.63103	5.13388	2.64618	1.66483	0.364425	4.26485	3.48947	4.93918	4.69181	1.56545	6.30639	3.1659	1.09646	5.30076	1.44266	low
TCGA-78-7143	13.5918	1	2.1166	3.45915	4.80577	2.9242	2.43699	0.476838	3.80123	2.65776	5.49332	3.42131	1.74927	6.55212	3.50123	2.0969	5.7846	1.83174	high
TCGA-44-6147	1.20822	0	3.25636	3.09663	5.48433	3.77123	1.49033	0.19109	4.20887	4.33097	4.67026	3.72818	2.50682	7.02154	4.587	0.859531	5.4168	1.71758	high
TCGA-55-8513	2.16712	0	8.36345	2.72823	3.8438	3.02998	1.01956	0.2263	4.16789	4.44638	5.92684	3.04696	1.10831	6.79057	3.42587	1.18868	5.62138	1.31956	low
TCGA-44-7672	1.14521	0	3.19471	2.7838	4.74799	2.66633	1.48105	0.197865	4.07488	4.05731	4.30812	4.15797	1.38181	6.89165	2.90853	0.920127	6.35397	1.81133	high
TCGA-55-A48Z	1.78356	0	2.25705	3.22315	5.58914	3.75197	1.9454	0.182746	3.92313	2.72579	5.07754	2.99275	1.39654	6.55563	3.08297	2.84673	5.84436	1.88566	high
TCGA-05-4405	1.67123	0	3.78343	3.04768	5.81157	3.21177	1.39384	0.352098	4.39299	2.93884	5.90325	3.19116	0.999578	6.87475	3.68732	1.82478	5.34636	1.29655	low
TCGA-MP-A4SV	7.17808	1	3.70584	3.23121	5.96376	2.63697	1.89337	0.855932	4.36192	2.64893	3.86228	3.83849	1.91992	6.88253	4.46161	1.84999	6.35447	1.37223	low
TCGA-44-A4SS	1.13699	0	2.96433	2.9916	2.5091	2.48921	1.98345	0.0172646	4.26424	5.13036	6.80581	3.60882	0.988181	6.52327	2.97341	2.31134	6.02844	1.93147	high
TCGA-05-4422	1	0	2.00282	3.97647	3.45189	3.20044	1.81841	0.841656	4.38604	3.51436	4.18328	3.25037	1.27762	7.74677	3.49098	0.389304	6.43949	1.79746	high
TCGA-50-6597	3.47397	1	4.12874	2.89103	4.82373	2.95336	0.500808	0.223949	4.06376	1.68637	3.45708	2.38966	0.622096	8.4268	3.95499	0.693332	6.0468	0.97414	low
TCGA-55-7994	1.65205	0	3.58117	2.38257	6.03332	2.61258	2.52142	0.159496	4.48943	3.28887	6.0035	3.22733	2.40151	6.13345	3.39085	1.18711	5.5826	1.44241	low
TCGA-69-7763	1.89041	0	6.32005	2.94696	2.67582	3.20914	1.02953	0.108999	4.11393	4.13338	6.93558	3.51969	1.22205	7.0691	2.7366	0.460445	5.86132	1.73316	high
TCGA-78-7536	0.668493	1	1.28452	3.59833	1.17135	3.86449	1.992	0.432222	3.36417	1.72347	2.40025	3.65475	0.492279	7.17089	3.97815	2.75271	6.08907	1.92102	high
TCGA-NJ-A4YG	5.21644	0	5.69176	2.74791	6.27044	2.1536	1.41949	0.275833	4.20292	2.11974	5.51842	3.55951	0.528316	7.44496	3.35541	1.35496	6.36476	1.15609	low
TCGA-97-A4M0	1.7863	0	3.90697	2.72839	6.07329	2.68247	1.4467	0.505868	4.94179	2.75583	4.20108	3.80932	0.645827	6.85608	3.6053	1.0058	5.77511	1.01681	low
TCGA-91-6848	0.613699	0	1.61882	3.59003	2.22351	3.45288	3.04443	0.191648	3.88992	5.2292	1.83027	3.31148	2.29409	5.90081	2.4184	0.996011	6.20224	2.55269	high
TCGA-05-5715	0.169863	0	4.66273	2.84786	5.9796	3.29931	0.863139	0.134811	4.36561	3.57742	4.9732	3.58087	1.36688	7.19489	3.19944	2.10162	5.61918	1.47373	low
TCGA-55-7573	1.33425	0	4.63911	3.29667	5.65468	3.61528	1.18619	0.723019	4.72451	3.29681	4.97651	2.80115	1.36216	7.54747	3.72189	1.07896	4.96815	1.09247	low
TCGA-64-1678	3.25753	0	2.10608	3.48768	2.46602	2.94399	1.62891	0.133666	3.99292	3.02633	0.370409	3.86268	1.02387	7.50203	2.87084	0.395111	4.18251	1.43024	low
TCGA-MP-A4T9	3.46575	1	8.54889	2.73705	4.68349	2.94836	1.24541	0.119916	3.87555	3.55039	6.86256	3.50487	1.72214	6.65515	3.21976	1.70752	5.59183	1.498	low
TCGA-J2-8194	1.98356	0	2.9725	3.60344	3.73416	3.56662	0.745913	0.185203	4.26798	3.17674	4.85816	3.43214	1.41439	7.06302	4.54601	0.595061	5.87962	1.63416	high
TCGA-55-8620	1.0274	1	4.41626	3.6799	0.783833	2.96741	2.29189	0.599829	4.0737	3.46392	1.33334	3.3102	0.866256	7.00273	2.80342	0.798091	5.90101	1.72003	high
TCGA-44-3398	0.693151	0	7.19061	3.48506	5.42297	3.58382	1.27449	0.189829	4.55563	3.66923	3.36691	3.45535	1.50972	6.51349	3.18228	0.728792	6.30241	1.7084	high
TCGA-50-5055	5.0137	1	3.10574	3.75397	2.79333	2.95502	0.99475	0.13806	4.76357	3.75607	3.55011	3.02679	1.33401	7.09638	2.79621	0.507759	5.42868	1.59496	low
TCGA-55-7914	0.512329	1	5.97662	3.46751	6.3341	4.09593	1.0287	0.453127	4.38066	3.70105	4.21233	3.56031	1.34369	7.00796	3.9597	1.71706	6.12976	1.6425	high
TCGA-55-8092	0.421918	1	2.0718	3.21416	1.686	3.42786	2.07685	0.153075	3.80818	3.70869	5.57076	3.8515	1.21937	7.18929	3.08137	2.03	5.56005	2.03225	high
TCGA-49-6767	1.85479	0	1.58549	3.10312	6.10605	3.42616	1.70771	0.13257	4.77895	4.60571	3.97609	3.55345	1.64378	7.89919	3.24882	3.17158	6.34678	1.86081	high
TCGA-62-8402	4.10411	1	2.33077	2.83768	5.65654	2.88046	2.0857	0.341314	3.92126	2.99829	3.32017	3.5202	0.956778	7.09063	3.32698	1.47201	5.92226	1.53721	low
TCGA-55-7284	0.665753	1	7.91886	2.88759	3.61792	3.65233	0.922786	0.134334	4.29137	5.49261	6.55962	3.88152	2.13953	6.9142	3.07903	1.06386	6.21648	1.95708	high
TCGA-67-3770	1.67123	0	4.83952	3.64619	5.53255	2.80954	0.837194	1.13613	4.91421	2.79292	2.45343	2.87328	1.00218	7.68268	2.96158	0.381855	5.20775	0.863365	low
TCGA-86-A4P7	1.13699	0	7.82198	2.71206	4.90258	3.45339	1.27023	0.272575	4.57476	3.84873	4.64404	3.48322	2.21711	6.93362	3.91391	0.27369	5.36765	1.25405	low
TCGA-44-5644	1.36438	0	2.12449	3.57356	7.37261	2.77265	2.16431	0.725041	4.68911	3.19339	0.618028	3.75068	1.65046	7.20523	3.25632	0.890771	5.5288	1.38443	low
TCGA-86-A456	1.10959	0	7.08495	3.39242	5.74979	2.78917	1.34572	0.354161	4.6942	2.6353	3.78174	3.43462	1.09556	7.45521	3.37927	1.07602	5.49974	1.1146	low
TCGA-44-6776	5.30959	0	5.74795	2.8218	3.89892	3.33318	0.501302	0.487187	3.68169	2.42775	4.37293	3.97174	1.13223	6.62134	3.30697	0.317987	5.47874	1.38073	low
TCGA-49-4510	2.45479	1	3.15116	3.04992	2.00793	2.98471	0.825328	0.429815	4.0307	2.23048	3.11602	3.00668	0.557151	7.43994	4.0039	0.27504	5.22187	1.05921	low
TCGA-69-7974	0.50411	0	5.11954	2.55002	6.51579	3.34952	1.69302	0.430898	3.76648	3.69821	7.7448	3.70784	2.05556	6.33092	2.98547	1.76902	5.93684	1.80658	high
TCGA-49-AAR4	2.40822	1	3.15193	2.48883	3.77776	2.54885	1.88287	0.111432	4.08659	2.54826	5.95148	3.00531	1.34589	6.80318	2.93377	2.50453	5.45055	1.38566	low
TCGA-55-8204	1.41096	0	1.14803	3.72099	0.802152	2.90752	1.53714	0.217063	3.85725	5.89194	7.10065	2.97244	1.6921	6.80736	2.68512	3.17246	5.63787	2.33379	high
TCGA-62-A46R	4.72603	1	1.80459	3.37539	7.86246	3.10381	1.98475	0.296797	4.6133	2.05151	4.42077	3.81023	1.57692	6.57411	3.35092	0.948023	5.45704	1.49988	low
TCGA-49-4501	3.89315	1	3.21204	3.33427	6.99731	2.73021	0.798633	0.421307	4.15243	3.11248	3.95498	3.10617	1.35332	7.45023	2.83421	0.266995	6.0785	1.49482	low
TCGA-55-6712	0.468493	1	2.40642	3.27522	4.56327	3.0388	1.41751	0.185053	4.32196	4.33206	5.03536	3.44599	1.28917	6.75085	2.99043	1.06188	5.94593	1.8373	high
TCGA-86-8358	1.78904	0	2.73765	4.35543	1.13504	3.31588	2.67416	1.26614	4.04746	3.22499	1.12995	3.58437	2.24686	6.64952	2.56873	1.45594	5.35104	1.97892	high
TCGA-55-8505	1.20548	0	1.6394	2.85514	2.38845	4.53738	1.85428	0.116503	4.0326	4.69235	6.07177	3.69932	1.65662	6.84523	3.1759	2.04354	6.79418	2.4616	high
TCGA-44-7661	1.00274	0	6.08198	2.85207	4.63886	3.37063	2.22789	0.114496	3.70977	6.58585	6.46238	4.53767	1.62754	6.38312	2.4679	1.63232	6.24015	2.42304	high
TCGA-91-A4BC	0.120548	0	2.59094	2.7625	2.32845	2.42546	2.09029	0.232441	4.47872	2.86289	2.33784	3.0159	1.2405	7.56405	2.75324	1.70366	5.64519	1.32496	low
TCGA-55-8512	1.66301	1	6.7387	2.94676	2.38077	2.79808	0.923527	0.335278	4.25891	3.36672	5.4625	2.95612	0.912901	7.22011	3.45033	1.50276	5.33696	1.15165	low
TCGA-49-4506	2.73699	1	1.44256	4.19499	0.739886	4.34035	1.18195	0.05543	4.2543	3.24395	5.87747	2.68678	1.12854	6.38928	2.29036	1.1949	6.60266	2.50797	high
TCGA-05-4390	3.08493	0	0.998071	3.38496	5.66708	3.65006	1.69421	0.749725	3.70392	1.77084	2.0022	3.99984	0.554456	6.81248	2.95782	0.727181	7.4006	2.01373	high
TCGA-50-5933	6.55616	1	0.673877	3.25587	6.38494	3.21183	1.79892	0.115847	3.76991	5.30651	5.87636	3.66733	3.20152	6.23625	2.68665	1.82399	6.24894	2.54659	high
TCGA-55-8096	1.96986	1	1.4647	2.87791	6.07473	3.89325	1.13142	0.179614	4.17512	4.19049	3.47415	3.13979	1.84249	6.4913	4.79342	1.37204	5.47022	1.55192	low
TCGA-49-6744	2.43836	0	5.94744	3.40009	5.27999	2.99067	1.1225	0.306247	4.19063	3.7313	5.4133	3.37949	1.57345	6.58705	3.29336	0.633619	5.48051	1.53902	low
TCGA-97-A4M5	1.73699	0	7.56533	2.91541	2.72798	4.70729	1.02381	0.20038	4.22034	3.32248	5.54661	3.45595	1.41292	6.93616	2.97801	1.64379	5.6606	1.74477	high
TCGA-L9-A443	0.528767	1	2.04689	3.2051	6.02277	2.3108	1.48581	0.384757	4.83793	2.91538	3.89629	3.78283	1.05053	6.91388	3.74112	1.38674	5.1908	1.11468	low
TCGA-49-AARE	3.36712	1	3.24755	2.66923	0.761232	2.68565	1.45328	0.0765942	3.95782	1.64543	4.48228	2.41318	1.00078	6.78945	2.94744	2.58936	6.2291	1.4554	low
TCGA-38-4628	4.08767	1	2.44267	3.6918	5.0679	2.70438	1.26499	1.02238	4.46871	1.62734	2.98409	3.03301	1.96726	7.40366	3.42601	0.225974	5.59464	1.18599	low
TCGA-78-7160	1.85753	0	6.38651	3.30196	3.36745	5.34332	1.34219	0.168966	4.30757	3.97068	5.26718	3.65882	1.80759	6.5965	3.02848	0.362609	5.66246	2.10935	high
TCGA-86-A4JF	1.46849	0	4.02547	2.6766	5.8838	3.39731	1.52927	0.150203	4.17531	2.13615	3.89069	4.35037	1.3508	6.17652	3.02672	2.58682	6.32838	1.72598	high
TCGA-55-8091	1.64384	0	1.6509	3.273	4.2711	3.09815	1.03528	0.360831	4.42504	3.97612	4.95065	3.17198	1.5542	7.03458	3.6134	1.1409	6.01338	1.66442	high
TCGA-73-4668	1.27945	0	4.59972	2.57257	4.87995	2.70281	0.871968	0.333203	3.62095	2.07853	4.80422	4.97095	1.2421	6.62358	3.2816	1.50186	5.35	1.41438	low
TCGA-55-8615	1.22192	0	2.85302	3.21826	4.7037	3.54859	1.14931	0.636037	4.33815	1.19159	3.69779	3.77015	0.808484	6.89587	3.40276	0.664962	5.67064	1.30772	low
TCGA-97-8547	1.8	0	1.63352	2.99577	6.3792	3.09943	1.45223	0.694673	4.17104	3.28924	6.3766	2.95	1.28489	7.03099	3.01737	1.11299	5.75261	1.50445	low
TCGA-44-2655	1.57534	0	6.7033	3.41552	2.6891	3.46854	1.02232	0.533886	4.87935	3.218	4.71419	2.6406	1.26969	7.76424	4.05902	0.18912	5.51496	1.08131	low
TCGA-49-AARN	3.10959	1	3.21626	2.87512	5.79438	3.03543	1.20493	0.190693	4.07203	4.12866	6.65851	2.62033	1.22576	6.72812	2.87225	1.70588	6.18046	1.71102	high
TCGA-55-7816	1.28219	1	2.00196	3.05643	5.07557	3.43636	1.03771	0.267215	4.50965	4.30911	4.88461	3.09437	2.01288	6.81249	2.80072	0.655943	5.32615	1.68038	high
TCGA-78-7146	0.473973	1	0.629564	4.29708	4.89949	3.32713	1.64161	0.0478163	3.43287	4.80403	4.19813	3.91789	2.05584	6.13162	3.0598	3.03995	6.05769	2.70224	high
TCGA-55-6984	2.08219	1	2.7615	2.62485	2.42053	3.97396	1.48203	0.129666	2.80777	6.36544	7.64746	4.13634	0.752682	5.59317	2.50033	1.91942	6.59166	2.75889	high
TCGA-49-4486	6.35068	1	5.29886	3.43077	3.24163	3.29254	0.5988	0.520902	4.87267	1.86353	2.76758	2.64833	0.530493	8.07845	2.64821	0.0944173	5.49357	0.99093	low
TCGA-69-7761	0.509589	0	1.44087	2.87327	3.01635	4.08665	2.07043	0.0501145	3.92869	6.22242	6.54189	3.54071	1.89709	6.23346	3.67152	2.22948	6.85131	2.57138	high
TCGA-J2-A4AG	1.36986	0	5.38991	3.39233	6.02004	3.01823	0.965996	0.177879	4.64094	2.71831	5.42442	4.24716	1.15348	7.34134	3.84805	0.272141	5.82187	1.38859	low
TCGA-55-7907	0.939726	1	3.18968	2.59735	4.5931	2.99065	1.19928	0.588813	4.23288	2.90436	6.01643	4.39319	2.11132	6.21013	2.99297	1.10423	5.45803	1.54995	low
TCGA-MP-A4T7	0.457534	1	6.82154	3.80911	2.98739	4.09792	1.89232	0.20094	4.84056	3.32053	6.02957	3.06125	1.17267	7.37025	3.37782	1.34409	5.90003	1.72796	high
TCGA-J2-A4AD	1.50685	1	4.27034	3.38741	1.59397	3.1153	2.13093	0.248343	3.97218	3.60149	5.02476	2.84318	1.60405	6.3371	3.8455	3.64473	5.23519	1.67773	high
TCGA-44-7662	0.59726	0	1.7558	2.89991	3.59155	2.57848	1.95297	0.140259	3.70365	3.41015	4.69956	3.16572	1.74131	6.16314	2.69699	1.39382	5.44792	1.79483	high
TCGA-55-8511	1.51233	0	3.16975	3.09629	4.42302	2.88613	2.09928	0.0721356	4.0156	2.69874	5.83198	2.34528	1.89605	6.50607	3.29948	2.89111	5.8388	1.67644	high
TCGA-38-4630	2.93973	1	2.55776	3.19919	1.21782	2.39877	2.84063	0.126511	4.00641	5.00323	2.72335	3.34615	0.515958	8.11196	3.41952	0.876742	4.88381	1.52281	low
TCGA-44-6777	2.70411	1	2.12417	2.792	5.59792	3.94944	0.906611	0.137979	3.85078	3.83751	3.24926	3.14347	1.29556	6.5737	2.46593	0.857431	6.0118	1.90997	high
TCGA-44-7667	1.52603	0	0.466484	3.99362	1.77789	3.32166	2.05179	0.585118	4.13513	3.19357	1.66372	3.92136	0.749534	7.45002	2.75043	0.0717979	6.04876	2.01253	high
TCGA-L9-A5IP	0.158904	1	1.08071	3.54572	1.50878	4.32114	1.94675	0.070977	4.53418	4.03109	5.90401	3.86245	2.97977	6.31723	3.15731	2.91965	6.39045	2.60035	high
TCGA-86-8671	2.29863	0	6.25044	2.91578	4.8981	2.90185	1.50054	0.276598	4.71898	3.91097	4.03916	2.64924	1.19996	7.10723	3.47683	0.619906	5.22783	1.0597	low
TCGA-49-4507	0.734247	1	2.26416	4.33993	0.565625	3.35835	1.48325	0.0971762	4.25136	3.45119	5.08016	2.32312	1.12805	6.92785	2.42708	1.92585	5.99036	2.15602	high
TCGA-44-5645	1.04932	0	1.82117	3.1757	3.25041	3.62823	1.55033	0.585399	4.96971	3.7541	4.12163	3.44434	2.44861	7.1925	3.66117	0.303816	5.643	1.58796	low
TCGA-55-8089	1.92329	1	4.99457	3.46704	3.06193	2.80013	1.75066	0.0611594	4.22812	6.08935	7.12223	2.92248	1.91502	6.76379	2.24421	2.44516	5.97162	2.19039	high
TCGA-L9-A50W	1.21096	1	3.04515	3.21635	5.72626	3.26338	0.862528	0.445021	4.51246	4.33354	4.30413	2.93684	1.33371	7.59436	5.73324	0.722416	4.85681	0.951634	low
TCGA-55-6980	5.77808	0	2.2329	3.01994	5.66103	3.64508	0.773993	0.078563	3.54878	3.31746	4.62162	3.32999	0.926111	7.08902	3.61053	0.429397	6.23824	1.82084	high
TCGA-97-7552	5.29315	0	5.8607	2.95664	3.18292	3.4897	1.24478	0.159494	4.3874	5.77006	6.78788	3.7104	1.65259	7.04822	2.98579	1.3413	5.93611	1.93506	high
TCGA-49-6761	0.969863	0	3.83831	1.93492	6.02264	2.66139	1.16084	0.2738	4.19562	2.55525	4.95283	3.31135	1.92197	6.28074	2.58792	2.16672	6.61907	1.45614	low
TCGA-55-8205	1.6411	0	4.00969	3.60511	5.63868	2.87858	2.34602	0.139715	3.90189	5.08133	5.35922	3.12132	1.94461	6.8241	3.03817	2.18721	6.26489	2.17486	high
TCGA-35-4122	0.616438	0	3.22849	4.40356	5.79726	3.2069	1.05682	0.195878	4.2926	4.30262	3.764	3.16703	1.45479	6.27781	2.51377	0.293664	5.97097	2.11634	high
TCGA-L4-A4E5	1.58356	0	3.39586	3.03272	4.62518	2.30786	1.99035	0.373434	3.8475	2.19655	4.60964	3.22558	1.0997	6.46953	3.5809	2.33694	5.2672	1.28364	low
TCGA-78-7537	4.44384	1	2.90007	3.14207	1.0571	3.07015	0.778785	0.114165	4.63105	3.09282	5.09203	2.7706	0.795478	7.29805	3.23415	0.63842	4.8693	1.22358	low
TCGA-62-A46S	4.52877	1	3.16168	3.06043	3.73291	3.8201	1.20345	0.20175	4.15503	3.09116	2.77468	3.79017	1.6583	7.25049	2.99493	0.199639	6.24458	1.86664	high
TCGA-05-4432	2.08493	0	4.5757	3.55989	3.36453	3.4347	1.09877	0.309253	4.12955	2.60613	3.63656	3.38188	0.775488	7.38773	3.07773	0.220951	5.87298	1.59477	low
TCGA-64-1681	3.19726	1	5.58037	2.93833	5.645	3.2261	1.14947	0.36177	4.92396	2.72996	3.7744	3.49495	1.16204	7.9777	3.37679	0.570965	5.73846	1.09977	low
TCGA-44-8120	0.712329	0	4.95564	3.01164	5.13989	2.7142	1.09918	0.32029	4.06285	2.5828	5.35259	2.82935	1.66023	6.59336	2.7749	2.20703	5.65413	1.42215	low
TCGA-44-2668	0.673973	0	2.13903	2.74041	4.92225	4.15479	2.27224	0.241087	3.35183	4.61732	4.79723	4.78781	2.37837	4.85902	4.66625	1.21065	6.00943	2.35025	high
TCGA-78-7542	0.879452	1	1.89057	3.02727	1.91414	3.46526	2.06884	0.0565082	2.89326	6.67352	7.32279	3.01965	1.00711	6.79553	2.06264	2.01829	6.62942	2.78683	high
TCGA-73-4670	0.358904	0	1.77054	3.84854	1.28499	3.98503	1.63592	0.0363571	3.27328	2.35848	5.27418	3.63451	1.00353	6.48822	3.98231	2.13853	6.53147	2.37579	high
TCGA-78-7149	2.99452	0	4.60995	3.20202	1.36624	3.28246	0.76655	0.270647	4.65213	3.2733	3.731	2.64619	0.965988	7.83049	2.96675	0.48707	5.0488	1.19362	low
TCGA-78-7147	1.60548	1	2.29498	3.14993	3.5679	3.26215	1.36155	0.4518	4.23318	3.57166	5.45923	2.19757	1.6126	7.75097	2.94296	1.9726	5.96947	1.62246	high
TCGA-49-6745	1.43014	0	5.04255	3.14152	5.42801	2.7097	1.4076	0.389635	3.78381	4.21672	6.1161	5.50319	2.48795	6.32955	2.56054	1.31323	6.14654	2.21749	high
TCGA-49-4487	2.34247	1	5.03177	3.55556	2.51706	2.83394	1.98765	0.0777758	4.40798	3.00814	3.56342	3.39763	0.690223	6.91514	3.62213	2.1063	6.02923	1.58361	low
TCGA-05-4384	1.16712	0	6.31212	2.73857	2.68546	3.67185	1.26337	0.326982	4.46214	3.4137	4.57078	3.37422	1.20334	7.22838	3.44017	0.788723	5.56299	1.34158	low
TCGA-99-8032	0.120548	0	2.31755	3.68288	4.98327	3.51572	1.60828	0.346896	4.19692	3.40536	2.3235	3.35902	0.785936	7.67143	3.45118	1.24808	6.41162	1.80635	high
TCGA-50-6593	0.920548	1	4.1378	3.71051	6.66168	2.86702	1.44347	0.302053	3.73603	2.86142	5.14829	2.97306	1.58566	7.1078	2.71644	0.674	5.75929	1.75341	high
TCGA-67-3774	1.05479	0	4.93348	3.32053	3.12603	4.10274	1.30083	0.464148	4.35513	2.82552	4.44483	3.80421	1.56823	7.03358	4.05354	0.339814	5.55293	1.55963	low
TCGA-78-7539	0.89589	0	2.34486	2.6736	6.62306	3.05887	0.886119	0.289852	4.67387	3.10671	4.98451	3.72165	1.13658	7.93325	3.24974	0.740314	5.81804	1.28363	low
TCGA-78-8655	6.46575	0	6.07796	2.03808	3.23397	2.97978	1.28874	0.244636	4.31674	3.1912	7.46383	3.60144	1.64145	6.79492	3.40989	3.15202	5.33546	1.22798	low
TCGA-55-7910	2.84932	0	2.19854	3.99666	2.39811	3.35276	1.81024	0.166794	4.75052	2.7171	2.9293	3.70017	1.13576	7.76195	4.61895	0.0602069	5.68911	1.55229	low
TCGA-MP-A4T6	4.90411	1	5.19201	2.08844	4.18815	3.21821	1.0782	0.715307	3.92267	1.54571	3.71491	2.44001	0.852722	7.37956	4.0571	0.950434	5.17799	0.620209	low
TCGA-86-7713	1.15616	0	3.04409	3.0316	3.35132	4.21263	1.93683	0.328861	3.58197	2.10211	3.52711	4.7388	0.794854	7.35817	3.8366	0.0216612	6.16541	1.91008	high
TCGA-55-8614	1.46849	0	3.77854	2.75753	2.43679	3.03368	1.61188	0.228188	3.82761	4.73521	6.27152	2.73716	1.69613	6.37691	2.88423	3.58983	4.89363	1.68177	high
TCGA-55-8087	1.26575	0	3.68307	2.93214	4.82359	3.58026	0.923173	0.401381	4.34064	2.62775	6.09885	2.70784	1.73888	7.76206	3.59704	0.896405	5.18282	1.24103	low
TCGA-91-7771	1.34795	0	3.04604	3.26901	2.93602	3.55733	1.0013	0.423087	3.90523	4.04539	3.81412	3.74302	2.00559	7.10056	3.44363	0.700075	6.2511	1.97773	high
TCGA-50-5068	4.10685	1	3.50532	4.78812	5.40589	3.37104	1.30484	0.597103	4.46791	2.32829	2.97013	2.74733	1.32176	6.80557	3.265	1.10309	4.80006	1.50451	low
TCGA-49-4514	4.65753	0	2.87939	3.65622	3.04499	2.67919	1.07514	0.0502375	4.74615	3.55678	4.45718	3.49478	0.757347	7.84266	2.21844	0.708038	5.87808	1.69256	high
TCGA-55-6985	3.37808	0	3.84176	2.97831	3.84335	2.88287	1.29166	0.180365	4.10933	3.11049	5.08604	3.85893	1.11744	6.69439	3.13698	2.22609	5.38958	1.54144	low
TCGA-05-5428	1.83562	0	3.12052	3.88692	5.53393	3.09419	2.19291	0.628696	4.09075	1.25672	3.73427	3.12117	0.801116	6.91921	2.90394	0.551835	4.68002	1.305	low
TCGA-49-AAR0	12.7534	0	7.66395	3.25882	2.45091	2.45365	1.37375	0.779115	4.23308	2.33883	2.6642	2.1126	0.987376	7.48051	2.66603	0.675982	5.84445	1.00458	low
TCGA-78-7158	0.490411	1	3.44029	3.53072	5.75447	3.10956	1.61133	0.922579	4.1091	5.26192	4.09947	3.18233	1.11799	7.68627	3.69294	1.30162	5.58531	1.53168	low
TCGA-55-8097	1.30411	0	7.73542	2.6716	6.13856	2.68009	0.985903	0.373391	4.45917	2.57883	5.77714	4.13825	1.01813	7.76845	3.1968	0.91335	5.29482	0.981433	low
TCGA-44-7669	1.5726	1	5.67995	3.53534	2.41918	3.37767	2.90251	0.57292	4.46879	4.28418	1.51777	4.43871	0.983906	7.01087	3.51621	1.17115	5.97924	1.78492	high
TCGA-50-8460	2.27123	0	5.54327	2.93888	5.98027	3.07129	1.05178	0.601142	4.70075	3.18071	5.59827	2.33404	0.917564	7.72853	3.12775	0.872457	5.29384	0.928549	low
TCGA-64-5779	1.38904	0	1.93168	2.76994	6.43222	3.37343	1.68847	0.559204	4.42774	3.8515	1.71983	3.57093	1.01151	7.24958	3.47813	0.87363	5.37005	1.29781	low
TCGA-73-4675	0.109589	0	1.64754	3.73114	1.30594	2.864	0.936824	1.01367	4.99408	2.99059	5.41433	3.20707	0.938747	7.15614	2.83673	1.37097	5.97575	1.44923	low
TCGA-44-6779	1.36986	1	0.282616	4.2804	1.08008	4.06699	1.64319	0	3.1859	3.89253	7.04101	3.3274	1.87013	5.92654	2.8357	1.53549	6.16593	2.92293	high
TCGA-S2-AA1A	1.40548	0	4.58386	2.78783	2.60256	2.97548	1.32746	0.184649	4.64772	4.44285	5.68412	3.27571	1.38194	6.53632	3.4948	1.24801	5.19011	1.376	low
TCGA-NJ-A55R	1.65205	0	2.4787	3.1026	5.32413	3.74325	1.46264	1.02175	4.38547	3.58391	3.21935	3.37911	0.740032	7.2867	3.57112	0.0940169	6.0287	1.39835	low
TCGA-NJ-A4YQ	2.4274	0	5.69892	2.70134	1.16845	3.97847	1.37768	0.13405	4.31797	3.32858	4.1937	2.27432	1.65375	6.75639	3.35883	3.24932	6.29037	1.64696	high
TCGA-55-A490	0.271233	1	1.30852	3.5558	5.26088	1.46878	0.998779	0.266048	3.37104	2.22503	3.01372	4.07169	1.13644	5.52486	4.07599	0.404753	5.99753	1.57589	low
TCGA-93-A4JN	1.96712	0	5.79622	2.86553	4.17148	2.69681	1.75811	0.340417	4.11471	4.36963	5.41541	2.75957	1.68678	6.49147	3.29485	1.89082	4.9977	1.34843	low
TCGA-86-8673	1.24658	0	2.09984	3.22988	0.691944	2.52194	1.33971	0.0747468	4.04944	2.00298	4.54465	3.30136	1.17357	5.81462	2.82216	1.7685	5.84515	1.71654	high
TCGA-95-8494	0.230137	0	2.1529	3.02114	6.64525	3.39447	1.66067	0.0815005	3.87206	1.75141	5.07733	4.91616	1.91503	7.05394	2.94042	2.59078	6.77531	2.15541	high
TCGA-55-8508	1.69041	0	1.63622	2.71256	3.19495	3.31441	1.17406	0.390093	3.66092	3.17797	4.87159	3.56084	0.966418	6.69252	3.63409	2.87669	5.73973	1.64727	high
TCGA-99-AA5R	1.80274	0	9.53964	2.6141	2.88205	2.67295	1.27287	0.143561	4.72122	3.84173	3.29499	2.55792	1.54775	7.36824	3.3241	1.06478	5.12085	0.867705	low
TCGA-62-A472	2.49315	0	4.34458	3.55249	6.37477	3.30231	2.74498	0.666776	4.28466	2.10987	4.41146	3.29202	1.53472	7.09543	3.45705	2.54414	6.6575	1.72692	high
TCGA-05-4417	1.24658	0	1.95387	3.23551	5.14941	3.36538	0.896276	0.19781	4.59816	3.08909	2.38099	4.42317	1.4095	7.0886	2.82796	0.640463	5.7588	1.69791	high
TCGA-50-6592	2.12877	1	2.29681	4.15911	3.55023	3.35988	1.89039	0.19144	4.29465	4.7691	6.52226	4.06506	1.56004	6.34903	3.23157	2.4278	7.79894	2.75537	high
TCGA-05-4427	2.16712	0	2.88538	2.45748	6.66304	3.31313	2.34665	0.332652	4.40521	2.24891	4.65119	4.49115	2.13132	6.87732	4.27546	1.29537	5.5274	1.39177	low
TCGA-91-8496	1.38356	0	7.41165	2.80893	4.46582	3.41356	0.81159	0.627262	4.84031	2.4992	2.95733	2.60554	1.05338	7.24079	3.08934	0.155332	4.65729	0.665143	low
TCGA-83-5908	2.25753	0	2.08571	2.70457	4.83396	2.78767	2.4024	0.134531	3.89975	5.46135	5.35703	4.16579	2.10434	6.43632	2.79573	1.98479	5.68801	2.11882	high
TCGA-86-8278	1.30411	0	2.75516	3.18091	4.38711	3.15105	1.06603	0.461265	3.56305	2.88954	5.76252	3.12807	1.49304	6.14708	3.20286	1.6472	5.50248	1.69502	high
TCGA-99-8033	1.79726	1	2.27743	3.59986	2.07748	4.53354	1.78781	0.137797	4.17243	3.44164	5.55809	3.25292	1.65541	6.49305	3.34311	1.77648	6.39338	2.32738	high
TCGA-86-A4D0	0.317808	1	2.65921	4.12951	3.98956	4.71501	2.53225	0.376911	4.53788	2.67479	1.2124	3.68102	0.560243	8.28361	3.1412	0.975098	6.93455	2.16047	high
TCGA-95-A4VP	1.65753	0	7.75782	3.25679	4.04402	3.03493	1.25518	0.115843	4.53904	2.93876	2.43657	3.07236	1.00274	7.79919	2.70496	0.603734	5.49413	1.22558	low
TCGA-50-5939	1.26027	1	5.41191	3.0835	2.01091	3.83593	1.24808	0.0768465	4.15014	5.06133	6.44807	2.81402	1.86951	6.78903	2.51638	2.6371	6.25109	2.14849	high
TCGA-69-8253	1.16712	0	6.0401	2.52253	3.99547	3.29769	0.656004	0.028204	3.7755	2.83496	5.4628	3.03767	0.795449	6.64481	3.43648	0.503711	6.04647	1.40711	low
TCGA-62-8399	7.3863	0	6.08528	2.51991	3.99947	3.16977	2.17501	0.351298	3.92779	2.91492	4.1878	3.30732	1.51473	6.88986	3.77813	0.261203	4.91309	1.1725	low
TCGA-44-A4SU	1.12055	1	3.05945	2.36037	4.18972	3.39682	1.29485	0.252446	3.79269	2.71065	4.98577	2.41703	1.11406	6.78362	3.36441	2.81296	5.31951	1.29792	low
TCGA-97-8174	0.449315	1	6.66291	2.23683	3.20554	3.35006	1.06727	0.496859	4.75702	3.65766	4.55612	3.16868	1.24008	7.32144	2.98741	0.12828	5.3604	1.01129	low
TCGA-93-A4JP	1.58356	0	9.43779	2.65205	2.63279	3.40236	1.4053	0.118553	3.99653	4.19155	3.9183	2.96391	2.14221	6.91258	3.39484	3.46947	5.55735	1.49081	low
TCGA-50-5946	1.87945	0	2.90125	3.17054	5.27493	3.07224	2.28791	0.198969	3.63848	3.95641	5.6684	2.8403	1.94296	6.45619	3.91258	1.64544	5.44887	1.78482	high
TCGA-73-7498	3.25753	0	6.03991	2.33894	4.12146	3.36283	0.828324	0.537466	4.34644	3.62531	4.53324	3.35793	1.03942	7.42388	3.10614	0.218456	5.55772	1.13164	low
TCGA-86-8055	0.339726	1	3.67566	2.81348	4.21041	3.80431	1.46068	0.28029	4.17342	4.58786	6.41223	3.22003	1.63544	6.07236	3.17335	2.09804	5.63774	1.84683	high
TCGA-38-7271	2.19178	1	4.52929	2.78126	4.55804	3.3641	1.10506	0.145649	4.55006	3.83333	4.1856	3.18885	1.33206	6.99427	2.5829	1.4884	5.16879	1.41535	low
TCGA-50-5941	1.55342	0	5.42059	3.25226	5.14988	3.56936	1.43377	0.145962	4.08779	3.21525	5.39365	4.58619	1.34916	6.82864	3.27149	1.32445	5.79733	1.84981	high
TCGA-55-6972	4.47123	1	4.77715	3.23369	0.652274	3.21727	1.67281	0.550327	4.3409	1.35441	1.14642	3.12429	0.675032	8.02803	3.52552	0.0514187	4.71885	0.905805	low
TCGA-44-7659	1.21644	0	3.54594	2.72176	6.60976	2.73385	1.54634	0.537908	5.17002	2.50101	4.24291	3.26106	1.30218	7.72368	3.29592	1.25735	5.5381	0.913236	low
TCGA-95-A4VN	1.51507	0	4.67636	2.40362	4.85913	2.47166	1.96776	0.199487	4.02957	2.38317	4.61574	3.64529	1.26099	6.42481	3.22245	1.5144	6.65519	1.50775	low
TCGA-93-7348	0.347945	0	1.96987	3.15599	3.89549	3.67616	1.00947	0.381794	4.07579	4.12782	5.49277	3.37677	1.69939	6.53637	5.05681	1.86335	4.78173	1.45365	low
TCGA-86-7711	1.72603	0	0.700273	4.17595	1.74767	3.90904	1.54852	0.0137745	4.60897	2.29454	5.01751	2.71134	2.40084	6.43254	3.79699	2.58953	5.66888	2.05171	high
TCGA-44-6146	0.827397	0	6.02116	2.43597	1.94554	3.45403	0.972403	0.165257	4.04153	5.9184	7.1358	4.05678	1.37616	7.00709	3.2273	1.16815	5.46159	1.76946	high
TCGA-55-A48Y	1.72603	0	2.55569	3.1113	1.22914	5.11521	1.70741	0.0472563	3.77113	3.2397	4.88917	3.23603	1.16049	7.19442	3.39017	0.398076	5.64656	2.11342	high
TCGA-05-4398	3.92055	0	2.65116	3.03718	6.676	2.8666	1.8504	0.0663359	3.8107	2.46897	3.64923	3.15898	1.0703	6.36255	3.54668	1.1363	6.08208	1.59884	low
TCGA-55-A4DF	1.20548	1	3.77416	3.45513	1.67216	4.15125	2.25788	0.26421	4.01128	3.10181	3.47255	3.96671	0.981271	6.72289	4.12006	0.597301	6.15084	1.96738	high
TCGA-62-A471	3.4137	0	3.08667	3.79998	1.04878	4.29264	2.12281	0.126916	4.90325	4.3599	6.74987	3.27292	0.78981	7.22138	2.66201	3.20406	7.01317	2.40591	high
TCGA-50-6591	0.326027	1	1.702	2.30558	2.94023	3.47548	2.22544	0.112659	3.00038	2.02868	2.45122	3.19781	1.67241	6.32668	2.50282	1.495	6.91744	2.14786	high
TCGA-55-7903	1.55342	0	4.18264	2.93595	6.71013	3.36901	2.46917	0.220594	3.92723	1.51707	5.23663	3.35786	1.14274	6.76695	3.38186	2.02509	6.08023	1.58428	low
TCGA-78-7154	1.62466	1	5.71797	3.25215	4.58102	2.78073	2.30601	0.365838	3.70473	5.98626	4.30668	3.39663	2.47721	6.89683	2.8533	1.24415	6.85124	2.28349	high
TCGA-49-AAQV	1.85479	1	2.24998	3.51881	5.01037	3.58665	1.46151	0.169465	4.03075	2.23458	3.52176	2.58694	1.23267	7.26102	3.28542	2.29105	6.48677	1.80574	high
TCGA-78-8660	0.879452	1	6.68198	2.96574	5.13759	3.09666	1.66309	0.332283	3.71974	2.25941	4.98314	2.74796	2.44435	7.03087	3.19823	0.404491	6.97491	1.74628	high
TCGA-44-3918	0.539726	0	3.84307	2.97039	5.51756	3.55724	1.45142	0.381742	4.38603	2.90295	3.21713	3.14184	1.64145	6.09904	3.2904	2.46982	5.82582	1.53205	low
TCGA-99-7458	1.07397	0	6.07858	2.94834	6.78418	3.62095	1.15978	0.224566	3.91253	3.68917	5.29203	3.69647	1.7449	6.51629	3.17906	1.63144	5.95849	1.76598	high
TCGA-MP-A4TD	0.841096	1	2.88237	3.54323	3.64212	2.64842	1.1663	0.300778	4.53905	2.80884	3.03469	3.37991	1.24596	7.56775	3.31363	0.951666	5.89195	1.45141	low
TCGA-62-8397	3.53151	0	2.80755	2.90457	5.27691	3.14962	0.748694	0.254523	5.02919	3.04265	4.60917	2.4824	0.465282	8.14864	4.19614	0.353651	5.35202	0.810044	low
TCGA-86-6562	1.03014	1	5.15473	2.90958	3.12959	4.12106	1.21895	0.244408	3.6544	2.6705	5.44016	3.9169	1.37503	6.4023	3.98501	1.269	5.29963	1.66155	high
TCGA-67-6217	1.15616	0	4.82564	2.92194	5.8502	3.48456	1.03876	0.297244	4.28794	2.46652	4.63292	2.8529	1.66202	7.39358	3.2782	0.152904	5.51272	1.28587	low
TCGA-95-7567	0.446575	0	4.46588	3.14011	3.8326	2.59978	1.56395	0.308513	4.21573	3.21302	5.00366	4.12101	0.697305	7.07988	3.70999	1.28705	5.73886	1.43322	low
TCGA-38-4625	8.14521	0	4.2116	4.01301	4.24992	2.85902	1.79198	0.196848	4.11139	2.92622	4.07896	3.21729	1.43585	7.32675	3.47463	2.65482	6.28381	1.8549	high
TCGA-50-5942	2.41918	0	3.66956	3.01379	6.01757	3.11248	0.796558	0.553001	4.87672	4.02354	5.55631	2.33419	1.77671	7.32293	3.15882	0.625879	4.6962	1.0293	low
TCGA-05-4433	2	0	6.29473	2.43787	3.33289	3.22732	1.62518	0.144878	3.43367	6.14568	7.1825	4.41076	1.60907	6.20032	3.08215	1.89863	6.45295	2.25387	high
TCGA-55-7995	2.43562	0	2.80064	3.11755	1.48431	3.88276	1.28968	0.0933038	3.73334	2.94159	4.12515	3.88447	0.993816	6.2802	3.34251	0.814219	5.52144	1.89613	high
TCGA-MN-A4N1	2.26575	0	2.82953	3.24687	4.82313	2.35899	1.51679	0.326723	4.02712	1.26135	5.11809	3.55007	0.997896	6.46636	2.99568	1.24731	5.55564	1.38117	low
TCGA-55-6971	3.83562	0	5.71074	2.34446	2.88705	3.54627	1.69363	1.18034	4.15669	3.72511	3.9776	3.61291	1.34563	6.81642	3.07012	0.421368	5.48239	1.22825	low
TCGA-97-7553	5.12329	0	7.607	2.90531	3.98181	3.03349	1.43659	0.140268	4.13184	3.91543	4.37514	2.96956	1.80362	6.93594	3.37083	1.25379	5.36186	1.3842	low
TCGA-91-6840	1.01918	0	9.2184	2.71756	1.73539	2.44367	1.74152	0.268227	3.84544	3.93551	2.69143	3.24314	1.3484	7.89997	4.26303	0.124056	5.751	1.11869	low
TCGA-50-5049	5.87945	0	4.26938	3.69648	3.34109	3.03465	1.25901	0.203755	4.51903	3.45255	3.50531	2.89691	1.18376	6.91798	2.67767	0.139577	5.46336	1.56859	low
TCGA-55-7727	0.326027	0	4.87218	3.17435	6.43654	3.39405	2.33232	0.336554	4.25758	2.47763	3.10682	3.26038	2.02719	6.603	4.68267	1.57245	5.67282	1.37401	low
TCGA-35-4123	0.49863	0	1.11798	3.65184	5.03867	2.9169	1.62427	0.393969	4.14333	4.25554	4.2403	3.22398	1.4088	6.2722	2.59448	1.13146	6.62642	2.13723	high
TCGA-86-8075	1.31233	0	2.6129	3.07157	3.16832	3.43117	1.45734	0.2208	3.89996	3.67492	5.34676	3.08223	1.66841	6.17899	3.37163	2.18956	5.55342	1.82122	high
TCGA-55-8094	1.48219	0	3.3917	2.70831	4.90779	4.64166	1.57659	0.576782	3.93283	2.62468	1.61952	5.79921	1.02421	7.80008	2.83351	1.02953	6.07559	1.94191	high
TCGA-J2-8192	2.02466	0	1.49861	3.1563	5.15285	3.51438	1.04514	0.322898	4.332	3.81006	5.42502	3.47693	1.78089	7.09303	3.23964	2.16804	5.57927	1.75485	high
TCGA-L9-A7SV	1.54795	0	3.35329	3.77526	6.77949	1.51947	1.60125	0.91261	3.98527	2.92738	5.12343	3.37451	1.44501	7.38329	3.98819	0.165372	5.04748	1.06332	low
TCGA-73-7499	1.9589	0	1.51728	3.87298	3.27088	3.31879	1.86254	0.211284	4.74073	2.1696	2.99593	3.2072	1.08104	7.48685	3.26469	2.94268	5.94164	1.69152	high
TCGA-44-3917	1.07397	0	1.41578	4.29937	5.71317	3.17288	2.8383	0.601706	4.4949	2.5238	1.55522	3.60722	1.9002	5.80632	4.34625	0.357919	5.47783	1.70743	high
TCGA-05-4397	2.00274	1	1.76991	3.38157	3.37265	3.87364	2.20721	0.0952456	4.22296	3.97599	2.99056	2.95592	1.94166	7.81085	3.92153	1.3483	5.31701	1.79272	high
TCGA-49-4494	2.96164	1	5.42276	3.13513	3.78158	3.27103	1.23797	0.310989	3.43881	2.34476	5.83537	2.87551	1.13259	6.72364	2.56249	1.82561	5.73291	1.69001	high
TCGA-55-8514	1.42466	0	4.65614	2.42717	6.05165	2.81599	0.573999	0.388402	3.9271	1.70422	6.5638	2.90277	1.02684	6.60947	3.48606	3.06677	5.06304	0.939701	low
TCGA-97-A4M7	1.72329	0	5.85544	2.57703	4.85211	3.01805	1.25253	0.60859	4.97788	3.59845	5.16399	3.17431	1.30368	6.90757	3.5505	1.03216	5.31109	0.93922	low
TCGA-55-6986	8.93425	0	6.30742	3.30793	3.49112	2.78758	1.0432	0.105458	3.85921	2.75161	6.15639	2.61606	1.36603	6.35843	2.9962	2.35217	5.92692	1.60794	low
TCGA-95-A4VK	1.78356	0	3.50134	3.13428	1.42424	2.95001	1.85961	0.302074	4.32079	3.21966	6.22714	3.14493	1.54757	6.67758	3.10231	1.39781	4.61101	1.44823	low
TCGA-55-7728	1.92877	0	5.32072	2.26537	2.25516	2.47192	1.30435	0.15766	4.10764	4.37339	5.85368	3.14972	1.07979	6.99926	3.53626	1.90598	5.9275	1.34773	low
TCGA-62-8398	1.21644	1	2.27938	3.27912	2.64889	4.48067	2.02717	0.17985	4.36482	4.92882	7.26343	3.92953	1.28525	7.6342	2.88542	1.35068	6.32143	2.38346	high
TCGA-49-AAR2	6.09315	0	3.80061	3.02219	1.94727	2.5248	1.37494	0.225393	4.14738	2.84846	4.06275	2.11568	0.652755	7.69506	3.13765	0.125108	4.98666	1.05116	low
TCGA-MP-A4SW	4.87123	1	4.05025	3.14658	6.06392	2.70181	1.72694	0.221212	4.39613	2.83938	4.6612	3.23856	1.57484	6.62638	3.53809	1.14356	5.91785	1.44922	low
TCGA-73-4676	0.449315	0	5.24105	3.2933	6.79823	2.83495	1.4233	0.0645433	3.73832	3.6231	5.56201	3.14974	1.90559	6.43395	2.55756	1.88195	6.04505	1.91436	high
TCGA-64-1680	3.08493	0	3.30004	3.63174	5.00544	2.76261	0.95181	0.608876	4.67192	2.05644	5.84652	2.65724	1.24316	6.89481	3.1107	1.46551	5.585	1.24662	low
TCGA-44-2657	1.09589	0	4.77012	2.77327	4.48849	3.15609	1.40291	0.365872	4.44683	3.85465	3.41382	3.51653	1.06619	6.9149	2.9879	0.877545	4.84683	1.22853	low
TCGA-86-8073	2.0274	0	4.89341	3.11544	3.47475	3.24081	1.29649	0.950742	4.63366	2.92377	4.4417	3.35685	1.14187	5.86896	4.3443	0.624056	5.22642	1.02508	low
TCGA-67-4679	1.2274	0	5.58594	2.48981	6.29673	2.52729	1.43664	0.596507	4.70906	3.12086	2.69705	3.57161	1.15561	7.65693	3.37921	1.01202	4.91351	0.727559	low
TCGA-62-A46Y	1.13425	1	4.67388	3.20118	6.35996	3.10379	1.66162	0.200162	3.8408	2.48702	5.79941	3.58161	1.20532	6.79838	3.03714	2.08842	6.04258	1.72813	high
TCGA-55-6981	3.77808	1	4.1659	2.73538	4.40615	2.73013	1.50326	0.080934	3.20443	3.01931	6.19581	3.57516	1.62266	6.03986	2.93065	1.97876	5.89045	1.88242	high
TCGA-69-7764	1.13425	0	4.83398	2.28516	5.62364	3.24239	1.44736	0.316095	4.50986	2.815	4.55948	3.63788	1.44802	7.5392	3.43431	0.457018	4.3573	0.890218	low
TCGA-99-8028	3.06301	0	5.6532	2.87954	5.34783	2.53366	1.17187	0.0506146	4.69596	3.29213	4.28045	3.70186	1.02729	7.0615	3.0535	0.518673	5.8023	1.27176	low
TCGA-86-8279	1.32055	0	2.3694	3.63276	4.58498	3.62649	1.62726	0.344366	3.77664	1.8186	4.3798	2.5922	1.20728	7.58645	3.95936	3.59668	5.71939	1.6079	low
TCGA-55-A57B	1.49589	0	6.27153	2.7889	5.7283	3.10836	1.42975	0.419544	4.24099	4.05723	5.9422	2.85438	1.63381	5.74358	3.26854	1.39313	4.88547	1.27805	low
TCGA-55-7911	1.47123	0	3.59971	2.63015	5.25232	2.60054	2.42569	0.258044	3.7596	2.27965	5.92692	4.33737	1.78467	6.45668	2.7722	2.33466	6.45615	1.89478	high
TCGA-44-2659	1.44932	0	3.82558	2.54217	6.21443	2.9573	1.12496	0.201327	4.53229	3.42528	5.09713	3.15914	1.17804	7.17419	3.32428	0.818936	4.82847	1.04825	low
TCGA-55-7281	2.38904	0	2.47641	2.67473	5.27069	2.5472	1.0573	0.126715	4.57965	1.95432	6.73187	3.61455	0.975328	7.66474	2.86549	0.790437	5.26889	1.15471	low
TCGA-55-8619	1.13973	0	9.03123	2.64166	3.42732	3.36547	1.11477	0.0842811	4.03361	4.99094	5.73826	2.84094	1.34583	6.68727	2.70735	0.648958	6.00143	1.63023	high
TCGA-93-A4JO	0.090411	1	6.41977	2.90806	3.22068	2.38905	1.55351	0.242997	4.22756	2.80197	5.85101	3.49027	1.20953	6.51111	3.37865	2.21303	5.29837	1.24632	low
TCGA-49-6742	1.21918	0	5.5008	2.57949	4.01434	4.65069	1.56896	0.186856	4.38603	4.13311	5.55844	3.5913	2.02019	6.9556	2.53432	2.03366	6.70518	2.14069	high
TCGA-MP-A4TH	1.22192	0	4.21109	2.86948	2.13426	3.01177	1.30961	0.241674	4.4797	2.87556	4.67603	3.00385	1.24812	7.25032	3.32536	0.344627	5.78178	1.34186	low
TCGA-62-A46V	6.02466	0	4.24249	3.09488	6.32209	3.79195	1.89766	0.538386	5.20172	2.1575	5.1148	3.27481	1.48599	7.90427	4.32062	2.12475	5.17753	0.996344	low
TCGA-69-8255	0.353425	0	4.82469	3.03048	1.59745	3.55036	2.4188	0.255097	3.96485	2.52252	2.57793	2.75116	1.60575	7.86604	3.49158	1.29397	6.89978	1.78776	high
TCGA-05-4389	3.75068	0	2.13158	4.16722	3.92745	3.06376	1.30641	0.812623	5.00324	2.38736	5.05493	3.33134	1.64569	7.76322	3.51868	0.269027	5.70992	1.44837	low
TCGA-55-8507	1.14521	0	6.25671	2.70568	5.16676	2.35203	1.15596	0.467099	3.92684	1.897	3.80308	4.26584	0.802292	7.24934	3.93328	0.670433	5.04274	0.87519	low
TCGA-MP-A4TC	0.20274	1	1.69256	3.33269	4.41514	2.89237	1.44218	0.177016	3.73231	3.28757	5.1342	2.72698	1.60562	6.4368	2.61853	1.83781	5.64663	1.8712	high
TCGA-05-4418	0.750685	1	2.20057	4.19369	2.22828	3.98246	1.53976	0.262701	5.0447	3.76796	7.04368	3.1346	1.76136	6.93772	2.5294	2.36228	7.1605	2.44972	high
TCGA-86-7954	1.65753	0	3.66062	2.81513	5.13527	3.08836	1.31752	0.178297	4.19608	2.74112	3.07155	5.0828	1.8217	7.3717	3.41483	1.48522	6.13113	1.7148	high
TCGA-05-4250	0.331507	1	3.07027	3.32356	5.39067	2.92974	1.86831	0.269229	3.90283	5.35773	6.59375	5.00126	2.12171	6.38436	2.10191	1.5912	6.09419	2.47809	high
TCGA-78-7540	2.4137	0	6.06989	2.21495	3.06114	3.29284	0.909035	0.0782034	3.95654	6.19863	7.60208	3.87706	1.74893	6.357	2.47033	1.42942	6.33064	2.06981	high
TCGA-55-8206	2.43288	0	6.24944	2.50926	4.51724	3.30237	1.25504	0.814989	4.89644	3.41619	4.49176	2.98663	1.33546	7.97803	3.48316	0.106956	5.40517	0.844089	low
TCGA-L4-A4E6	1.19178	0	9.16259	2.6145	4.843	2.59216	1.06658	0.0760653	4.51879	3.88907	3.18442	2.73586	1.23901	7.03694	3.56626	0.134731	5.34215	0.885408	low
TCGA-64-5774	6.9863	0	1.1341	3.28687	2.78921	3.59751	1.53337	0.371825	4.03101	2.26046	3.29414	3.53082	0.765542	7.16023	3.31428	0.611784	6.27992	1.77788	high
TCGA-44-6774	0.989041	0	1.08863	3.19379	4.24458	2.87479	1.15943	0.166643	4.00777	3.32064	2.76014	2.97717	1.74026	6.8409	3.00574	0.535455	5.64182	1.67459	high
TCGA-93-A4JQ	1.4411	0	4.28337	2.86468	5.09188	2.65102	1.89403	0.230481	4.77779	3.8889	5.19106	2.99881	1.6516	6.56365	2.95822	2.17258	5.40007	1.36844	low
TCGA-93-7347	0.813699	0	3.5074	3.69695	6.73791	2.68569	1.44378	0.724511	4.85917	3.20438	4.92418	3.30055	0.944616	7.74885	2.98809	0.639517	5.60207	1.26447	low
TCGA-05-4430	2.08493	0	6.50486	3.39855	4.33739	3.22949	1.04335	0.221776	4.37592	2.8978	4.77399	3.67878	1.33461	7.12065	3.17085	1.07874	5.32412	1.43412	low
TCGA-78-7167	7.34521	1	1.75861	2.56815	3.42643	3.1743	0.897184	0.438334	4.06468	2.93752	4.81174	3.53314	0.49171	7.62984	3.2484	0.701675	5.22767	1.24306	low
TCGA-44-3919	0.520548	0	4.34635	3.06244	5.00885	3.00569	1.37918	0.430657	3.98355	2.59402	5.34392	3.26363	1.10647	6.75126	3.11844	1.33611	5.65836	1.45073	low
TCGA-55-6982	2.72603	1	2.16069	2.96295	6.67154	3.45273	1.15023	0.316119	3.72268	3.59261	5.39946	3.77369	1.94247	6.59673	3.18404	0.88603	5.82477	1.89137	high
TCGA-71-6725	0.70137	0	4.25524	3.68044	3.7419	3.26106	0.851434	0.292261	3.44067	1.6236	5.91663	3.31729	1.89068	6.41328	3.34938	1.9408	5.58356	1.80332	high
TCGA-93-8067	0.509589	0	4.73451	2.94285	2.26766	4.05105	1.46797	0.0742474	3.81082	3.60432	5.78711	3.80854	1.39106	6.91807	2.87313	1.09201	6.21762	2.10728	high
TCGA-44-6145	0.89863	0	4.5827	3.42099	2.94957	3.84312	1.20677	0.0809225	4.08789	4.39226	5.89524	3.51567	1.83212	6.67575	3.28266	1.26842	5.57958	2.01357	high
TCGA-L9-A444	0.841096	0	2.31447	2.45602	5.49588	2.45423	1.897	0.212335	4.38726	2.84276	5.11838	2.60775	1.04408	6.66199	3.21595	1.09604	5.20025	1.08888	low
TCGA-97-7546	3.52055	0	7.28545	3.00534	5.96272	3.54491	1.15674	0.544905	4.56769	3.70037	4.05118	3.43626	1.1706	7.48893	3.67475	0.425586	5.28118	1.11234	low
TCGA-49-6743	1.01096	0	2.66415	3.87411	2.68785	3.38095	1.71634	0.234478	3.55765	4.10959	5.33939	3.13404	2.4364	7.12312	5.19955	0.424729	5.4737	1.92488	high
TCGA-97-8179	1.19178	0	6.2385	3.42131	4.08553	3.42926	1.55043	0.31198	4.47293	3.15983	3.27173	3.25343	0.900661	7.15773	2.92456	0.0446521	5.3311	1.39064	low
TCGA-62-8394	0.380822	1	6.04856	3.02478	4.59294	2.58718	1.87496	0.0951839	3.94968	3.00393	5.0627	3.21923	1.47083	7.01221	2.81301	2.43535	5.75539	1.57064	low
TCGA-78-8662	9.20822	1	4.79219	2.70721	0.797665	2.53814	1.76878	0.506589	4.14312	2.22416	5.67831	3.16228	2.43505	7.06866	3.54765	3.93379	5.87398	1.42918	low
TCGA-78-7148	1.71507	1	2.9111	2.92863	3.11865	4.24572	1.45658	0.258669	4.14562	3.54133	4.83604	3.83906	1.8211	6.80722	2.76074	0.335875	6.16351	2.08427	high
TCGA-55-7724	1.93151	0	6.69634	3.26639	3.36926	3.71869	1.50271	0.266107	4.4453	5.97202	3.45645	3.72385	1.89438	6.96788	3.52338	1.59899	5.98362	1.91025	high
TCGA-55-1594	3.2274	0	3.47628	2.97995	5.00194	2.93386	2.1758	0.292011	4.52718	3.20957	1.35138	3.75971	1.30708	7.40554	3.38566	0.919928	5.60542	1.37255	low
TCGA-49-4488	2.38082	1	2.47632	3.52785	6.04517	3.36945	2.02602	0.315491	4.14064	1.46255	3.48484	3.98312	0.866619	7.23978	3.4135	0.833183	5.36585	1.5118	low
TCGA-86-6851	0.490411	0	2.33096	2.82281	5.61717	2.78985	1.55216	0.240102	4.73272	3.50801	5.11272	4.00328	1.55211	7.38201	3.2028	2.00648	5.36135	1.41641	low
TCGA-55-A491	1.71507	0	1.28318	3.50035	4.22601	2.15806	1.29429	0.154775	4.20162	3.55718	5.83981	3.02646	1.48498	7.05707	4.19331	1.9732	5.25968	1.43565	low
TCGA-50-6595	0.517808	1	0.918569	3.68885	2.09408	3.60816	1.69534	0.0203068	3.66332	6.87845	6.62185	2.90135	1.76295	5.93701	2.34268	2.27315	6.23666	2.81181	high
TCGA-55-6983	7.73425	0	4.52336	3.54129	5.32736	3.53083	0.986729	0.272345	4.15567	3.01521	5.18195	3.49581	0.835011	6.97635	3.26614	0.715473	5.9758	1.68153	high
TCGA-MN-A4N5	0.230137	0	4.99023	2.55491	6.73583	4.05742	2.21756	0.241053	3.50852	2.26504	5.67199	4.27992	1.8312	6.042	3.31171	2.42929	5.51405	1.83782	high
TCGA-55-6975	0.323288	1	0.662141	3.60397	1.47718	3.54176	1.54777	0.0664235	4.25354	4.37278	5.68528	3.51092	1.75917	7.36714	3.23175	3.02202	6.05311	2.25343	high
TCGA-69-7980	1.12603	0	5.09817	2.35676	3.40936	1.92787	1.39263	0.184721	4.25707	4.07688	4.94079	4.07029	1.60216	7.03867	3.52276	1.27267	5.31061	1.21012	low
TCGA-38-4626	7.10959	0	6.95436	2.62955	5.27267	2.84523	0.784369	0.28913	4.06097	3.51329	2.83608	2.94035	1.32538	6.87725	3.18792	0.303525	5.61668	1.14786	low
TCGA-73-4666	2.19178	0	3.95927	2.97183	5.07904	2.36766	2.00509	0.0252177	4.37525	2.79312	4.46219	3.17976	1.94216	6.49717	3.26814	1.51963	5.86338	1.50381	low
TCGA-44-A47G	0.961644	0	4.44757	3.16308	5.53082	3.05997	1.81048	0.217939	4.27473	3.04453	5.32395	3.40047	1.0435	6.81025	3.09492	0.734925	5.78047	1.55788	low
TCGA-NJ-A4YP	0.136986	0	5.07057	3.19948	1.66127	3.79451	1.51426	0.0809024	4.00498	2.9543	5.4468	3.09871	1.54951	6.33442	3.57503	2.09542	6.17279	1.89175	high
TCGA-86-8076	1.33973	0	4.74776	3.77493	2.45946	4.01384	0.933815	0.113508	4.18163	3.21667	4.81291	3.27787	1.21353	6.89654	3.46757	0.668979	5.81114	1.86802	high
TCGA-78-7159	3.34521	0	1.25386	3.3107	3.12957	3.93397	1.72034	0.210186	3.90575	2.92133	3.97496	3.77809	1.03418	7.05051	3.48219	1.42499	6.10241	2.00506	high
TCGA-55-7574	2.72603	1	5.2271	2.77961	3.12837	3.11802	1.78499	0.145417	4.28785	3.99558	5.21033	3.74731	1.46783	6.95741	3.27176	0.665298	5.4736	1.56973	low
TCGA-05-5429	0.753425	1	0.642813	3.40316	2.23419	3.51274	1.40848	0.0875583	3.59403	5.77087	6.74001	2.93104	1.05326	6.64283	4.36006	2.71679	6.63596	2.32355	high
TCGA-NJ-A4YF	5.92055	0	1.43566	3.63991	0.766935	3.29335	1.73329	0.125259	4.23723	1.09318	1.06436	3.57749	0.747013	8.14445	4.01591	1.40763	5.38539	1.40489	low
TCGA-71-8520	0.575342	1	1.93015	2.97773	6.40322	3.41853	1.5809	0.463948	4.18308	3.52151	5.06263	3.1363	1.75765	6.4492	3.57843	0.922215	5.06987	1.47903	low
TCGA-44-5643	1.14247	0	4.16443	4.38042	0.841191	2.38511	2.22017	1.07157	4.5065	5.62829	4.91477	5.32075	2.19697	7.83634	3.59853	2.12089	6.50496	2.24045	high
TCGA-50-7109	0.843836	1	2.04571	3.63594	1.85163	3.9434	1.95795	0.158098	3.75434	2.83237	3.47861	3.68722	0.987846	7.83968	3.78471	1.47957	5.80995	1.97933	high
TCGA-86-7701	1.29863	0	2.29833	3.55968	4.66699	4.19012	1.70793	0.207724	4.28809	3.9942	3.19607	3.88837	1.45739	6.90158	3.90264	0.364221	6.07151	2.02167	high
TCGA-50-6590	3.52877	1	1.17367	3.17927	4.02946	3.57281	1.5948	0.036623	3.78863	5.8571	5.96842	3.36182	1.52965	6.43988	2.32253	2.13409	6.05605	2.44888	high
TCGA-62-A470	3.27123	1	5.84089	4.12864	4.77358	4.83804	1.98425	0.0747391	4.33863	2.16614	3.84891	4.12691	0.981262	7.4015	3.93551	0.120073	5.79997	1.93657	high
TCGA-55-7283	1.66849	0	7.53298	2.64077	4.5956	3.02233	1.19141	0.612568	3.99567	2.01477	5.89174	3.72513	1.52154	7.14202	3.52256	2.31301	6.13735	1.27259	low
TCGA-55-7913	1.53699	1	1.48159	3.81157	2.80608	4.07036	2.41939	0.0408148	3.94749	3.03252	5.01482	4.49672	1.54459	6.72861	3.32171	1.14024	5.97982	2.42718	high
TCGA-97-8552	1.71507	0	7.12314	2.90027	3.65459	2.77722	0.995482	1.01729	4.53216	2.4278	4.34495	2.74589	1.50828	7.21471	3.41228	0.810795	5.40765	0.80929	low
TCGA-55-A492	1.63288	0	4.88262	3.01926	2.21792	3.16097	0.644928	0.19382	5.36	2.29285	2.52498	2.85532	0.692572	7.93172	2.63479	0.210245	5.39474	0.931466	low
TCGA-44-6778	3.0411	0	7.64022	3.07648	3.19439	3.40662	1.68584	0.427067	4.21766	4.45699	2.64538	3.45912	1.39293	7.23465	3.29122	0.0688735	5.35524	1.43133	low
TCGA-J2-A4AE	1.83836	0	4.76045	3.38394	4.15663	2.66398	2.04178	0.369677	4.55054	3.45332	4.2869	2.73697	1.65137	7.2398	3.72529	1.77216	5.71932	1.37112	low
TCGA-64-5778	2.53699	0	4.30302	3.09721	5.18482	2.09813	2.05999	0.0716228	4.65895	1.84324	4.90684	2.89468	1.07869	7.307	2.13427	0.747471	5.10089	1.14534	low
TCGA-05-4424	2.50137	0	6.2307	2.73545	2.48398	3.34231	1.99759	0.11641	3.96461	3.71795	4.58825	4.26767	1.28889	7.72245	3.45408	0.214598	5.94049	1.70428	high
TCGA-78-8640	17.8849	0	6.23419	3.04965	1.7642	3.147	2.22702	0.161356	3.78911	2.89659	4.59775	2.84804	1.03803	6.44752	3.41657	0.0877835	6.6075	1.74982	high
TCGA-69-7973	0.630137	0	3.6643	3.13402	4.5519	3.62863	1.85616	0.839051	3.81838	2.4851	3.33471	4.20674	0.958278	7.25943	3.7216	1.15752	5.8192	1.54627	low
TCGA-55-8203	1.49863	0	3.55852	2.86451	5.4583	3.38243	1.67623	0.500453	4.06993	2.72659	4.81426	3.89665	0.57236	7.15298	3.34278	0.918989	6.0541	1.51294	low
TCGA-44-3396	1.12603	0	1.93838	2.65285	3.1175	2.96655	2.26432	0.214693	3.93953	3.18412	4.70722	2.78875	1.65211	6.85239	3.49479	2.06238	5.98512	1.65717	high
TCGA-50-5044	1.70959	1	4.44732	3.54857	2.27011	3.2434	1.10249	0.0485988	3.9721	4.92796	5.96537	2.51265	1.69159	6.83387	1.55706	0.571524	6.66189	2.34205	high
TCGA-49-AAR3	5.1863	0	2.52997	3.26969	3.90205	2.43146	1.5728	0.0947536	4.56061	4.18237	4.26786	2.71612	1.17229	6.94893	2.56511	1.30219	5.6909	1.58454	low
TCGA-86-8056	0.380822	0	3.60242	3.06438	6.00527	2.94364	1.26524	0.813184	4.7787	4.42844	6.44361	4.13752	2.00193	6.92789	3.77281	1.027	4.81446	1.27044	low
TCGA-55-6970	1.27123	1	5.82376	3.68997	4.33348	4.78183	1.56847	0.196893	4.02516	4.22612	5.49342	3.48275	1.54697	6.66762	3.05956	1.90563	5.68495	2.18811	high
TCGA-44-A47B	0.786301	0	3.26663	2.99958	5.18569	2.89674	1.67783	0.315018	4.59812	2.0755	5.03319	4.36891	0.999814	7.37805	5.60162	0.698146	5.63659	1.05288	low
TCGA-86-8585	0.967123	0	4.28619	2.25102	1.6187	3.13617	1.90481	0.113391	4.30333	1.7827	4.9689	3.35681	0.768773	7.64705	2.63125	2.92258	5.88341	1.35789	low
TCGA-64-1676	4.73425	0	2.37138	3.45078	5.48319	3.67765	0.970396	0.0540615	4.27429	2.13503	2.46911	2.71799	1.0224	6.69672	3.46944	0.504577	5.22468	1.39922	low
TCGA-97-8177	1.36712	0	5.45198	3.49175	5.38658	3.45715	0.82337	0.521577	4.82067	3.71161	3.4492	2.74796	1.15913	7.67575	4.01455	0.852847	5.55062	1.13518	low
TCGA-53-7624	2.85753	1	1.4804	3.39499	2.46072	4.16179	2.64674	0.31169	3.97267	5.49648	6.35672	3.57222	3.28187	6.82191	3.8601	4.85386	6.0001	2.58842	high
TCGA-O1-A52J	4.92603	1	6.52607	2.7791	5.50653	3.6557	1.54199	1.80636	4.1662	2.64713	4.51893	2.01438	1.32842	8.10737	3.45807	0.106332	5.59474	0.743285	low
TCGA-73-4662	2.49863	0	2.70902	2.71205	6.51446	3.00166	1.44678	0.406993	4.54516	3.12337	4.57468	3.8108	1.63145	7.57593	4.26348	0.493574	5.69479	1.22498	low
