# Supplementary material for: Construction and validation of a 15-gene ferroptosis signature in lung adenocarcinoma
Source: PeerJ. 2021 Jul 7;9:e11687. doi: 10.7717/peerj.11687 (PMC8272465; doi:10.7717/peerj.11687)
Supplement: Supplemental Information 6 [file peerj-09-11687-s006.xlsx]

## Sheet: GSE30219Risk
id	futime	fustat	AGER	CISD1	DPP4	EGLN1	FANCD2	GLS2	ISCU	ITGA6	ITGB4	KRAS	NEDD4	PEBP1	SLC11A2	TFAP2A	VDAC1	riskScore	risk
GSM748092	9.66667	0	5.58728	8.58631	5.69462	7.05248	4.53167	3.77395	10.8692	6.80189	4.71776	6.12221	5.35052	10.9126	7.04246	4.19129	7.73247	2.62332	low
GSM748167	10.25	0	7.53514	8.01523	8.9295	6.14187	4.36389	4.27088	11.0362	7.93711	5.00688	6.55975	7.39938	10.6658	5.76025	4.13369	7.25843	2.40943	low
GSM748122	9.41667	0	5.86097	8.2001	6.76038	6.25128	4.47479	3.81526	11.0027	8.22169	5.83115	6.4225	6.40928	10.1642	6.22777	4.25941	8.24361	2.83925	high
GSM748276	4.58333	1	5.08939	8.70541	6.56749	6.4125	4.55765	3.57179	10.8829	8.91046	5.2095	6.76044	6.7137	9.37929	6.25531	5.56338	7.72302	3.25481	high
GSM748075	2.83333	1	5.32035	7.77402	9.06525	6.59535	4.42912	4.24972	10.8584	7.31101	5.45823	6.1302	6.8863	10.0947	6.52327	4.69171	8.31975	2.62636	low
GSM748188	8.25	1	4.69614	8.13325	6.73455	6.77467	4.4878	3.8778	11.0164	8.81333	5.40836	6.35592	6.52771	10.5988	6.30645	4.15072	8.02444	2.92098	high
GSM748186	1.83333	1	6.51621	8.46412	7.6488	5.97706	4.83929	3.47543	10.3631	7.32199	6.94332	6.94763	7.2958	10.1344	6.03994	5.598	7.8174	3.18929	high
GSM748087	8.41667	0	7.43062	7.48793	8.33109	5.45576	4.56229	5.18995	11.5507	6.265	5.28576	6.43158	6.59154	10.5587	6.61085	4.38134	7.24587	1.39258	low
GSM748068	7.25	0	4.69177	8.96885	4.81626	6.7101	4.70133	4.88979	10.979	7.04163	5.22386	6.07909	6.9177	9.50475	6.65556	5.04188	8.04664	2.83396	high
GSM748278	1.91667	1	5.6253	8.55956	8.51275	6.55983	4.31171	4.20362	10.9445	8.02054	4.98775	6.62803	5.88208	10.0858	5.84798	4.18281	7.94839	2.81383	high
GSM748161	14.5833	1	7.67338	8.84298	6.87399	6.36898	4.59798	3.93335	10.8403	6.91831	5.27437	6.4194	6.09229	11.2536	6.47114	4.02536	7.98974	2.68128	high
GSM748104	6.16667	1	5.26572	7.99148	9.66903	6.6409	4.17359	5.26122	11.0336	6.59537	5.50695	6.10429	6.97324	11.0698	6.24203	4.27211	7.84971	2.14331	low
GSM748081	8.5	0	5.29996	8.26251	5.75902	6.43688	4.78236	4.20696	10.7122	7.14134	5.86187	6.67029	6.67483	10.2447	5.88468	4.99594	7.78948	2.84011	high
GSM748179	0.916667	1	4.72006	8.00015	7.55819	6.97379	5.11527	3.56718	10.4304	8.6706	5.80004	6.92603	8.71062	10.2142	5.97256	6.25607	7.83284	3.60495	high
GSM748100	3.83333	1	5.56437	7.42917	7.58808	6.50141	4.64337	3.85449	10.9212	7.35514	4.6919	6.05135	6.1097	10.7829	6.2385	4.03749	7.56917	2.30666	low
GSM748057	16.25	1	5.6692	8.69337	6.04674	6.79868	4.3467	5.0687	11.6061	6.74521	5.22037	6.02465	5.42831	10.7869	6.22902	4.59325	7.9708	2.19458	low
GSM748140	2.33333	1	4.62458	8.005	4.82036	6.1578	4.71477	3.71659	10.8037	7.43608	5.42146	8.22163	6.17739	10.2553	6.43728	5.55162	7.90405	2.95645	high
GSM748139	12.5	1	5.11406	8.57386	6.9006	6.85621	4.52466	3.64734	10.8672	7.64365	5.12974	6.00458	6.34667	10.2096	6.31509	4.54524	7.54255	2.89821	high
GSM748111	2.08333	1	5.51624	7.95483	8.39416	6.89227	4.54557	3.98956	10.9346	6.87411	5.93011	5.9741	6.76124	9.79966	6.28679	6.0995	7.92157	2.72222	high
GSM748264	3.5	1	4.93631	8.16893	9.66887	6.76114	4.1338	4.70965	11.6182	6.5589	4.95505	6.61572	7.08415	10.1776	6.72842	5.10229	8.03722	2.32529	low
GSM748152	14.75	0	4.92238	8.40231	6.3634	6.27717	4.48952	4.14797	11.0138	7.14165	4.88821	6.31034	6.27975	11.1092	5.75899	3.78476	7.74947	2.56953	low
GSM748085	7.41667	1	5.39149	8.40095	5.97249	6.86491	4.24092	4.88548	11.2597	7.428	5.45169	6.18229	6.14661	10.4248	6.19074	4.39799	8.04485	2.47794	low
GSM748077	1.66667	1	6.40479	8.55464	6.14142	6.40203	4.33592	3.48476	10.755	7.59893	5.57233	6.06962	7.42749	10.3809	7.17169	5.39331	8.64202	3.11189	high
GSM748279	17.0833	0	5.14171	8.74647	5.92047	7.32321	4.96012	4.21933	10.8811	6.15868	4.67772	6.99314	6.29506	10.6242	6.53118	4.61612	8.26489	3.02017	high
GSM748054	1.75	1	4.87054	8.22188	8.15056	5.5725	4.35502	3.87649	10.813	7.463	5.51806	6.6875	6.93615	9.80381	5.88468	5.10275	7.01847	2.55968	low
GSM748147	9.75	0	6.43227	8.23698	8.19628	6.63561	4.33949	4.67976	11.3612	7.06222	4.95529	6.0027	5.57742	11.0608	6.52763	4.75311	7.82034	2.10618	low
GSM748071	4.25	0	7.87253	7.60216	7.60768	6.5321	4.35666	3.94529	10.8751	7.87611	6.12992	6.34458	7.15071	10.1105	6.11619	3.67147	7.70529	2.54219	low
GSM748189	1.75	1	5.34536	9.47514	5.90521	6.89533	4.92789	3.78283	11.0949	7.62211	6.38777	6.01896	6.29625	10.0472	6.04685	6.65252	8.23344	3.39638	high
GSM748123	1	1	7.6773	8.35131	7.11925	6.28486	4.51464	3.79583	10.9174	7.69568	5.22185	6.49572	6.40753	10.0312	6.23845	5.57814	7.31547	2.6268	low
GSM748126	5.75	0	5.16398	8.64601	7.84943	6.91304	4.37994	4.28353	10.8907	6.78165	5.33218	6.6261	6.10006	11.1447	6.80003	3.97408	7.3994	2.53277	low
GSM748240	1.91667	1	4.56069	9.17632	7.40953	6.72436	4.63703	4.00651	10.3436	6.0637	4.54599	6.57962	6.10264	10.4104	6.70345	3.49633	7.66505	2.95278	high
GSM748128	6	0	6.38668	8.21413	7.06661	6.41731	4.59244	3.87242	11.0817	8.10776	4.73712	6.49311	6.37412	10.5289	5.94048	4.39675	8.12331	2.79061	high
GSM748055	7.16667	1	5.2805	8.01998	9.04675	6.24497	4.51378	5.04614	10.9097	7.62883	5.24352	6.20518	7.03217	10.083	5.99724	4.71698	7.91493	2.43796	low
GSM748138	3.16667	1	5.68726	8.35267	8.1952	6.30341	4.94533	3.98535	11.1074	7.32164	5.07043	6.61389	7.41202	10.2143	6.26994	4.62585	7.54015	2.72893	high
GSM748164	5.08333	0	5.10711	7.78148	8.98921	6.49608	4.2895	4.72894	11.5724	8.39316	5.11359	6.31005	6.43391	11.1017	6.34156	3.86294	7.39805	2.06387	low
GSM748080	5.33333	0	6.89457	8.48177	7.14734	6.73564	4.40906	3.984	11.0311	7.99028	5.67123	6.30077	7.09202	10.0934	5.99228	4.66711	7.71033	2.87708	high
GSM748173	1.16667	1	4.4879	7.80773	7.91513	6.4132	4.17019	3.41144	10.8397	7.27964	5.53008	6.61698	6.80545	9.98211	6.09882	5.7449	7.68801	2.81735	high
GSM748101	14.5833	1	5.87857	8.25725	7.5794	5.99269	4.59117	4.22087	11.4267	7.32379	5.44678	6.30009	6.07989	10.7489	6.09547	4.32744	7.77048	2.29927	low
GSM748239	0.333333	1	4.84592	9.35001	5.35947	6.66327	4.98915	3.60004	10.8742	11.1565	4.91953	7.48303	8.03213	10.4287	5.67002	5.56241	8.72168	4.24995	high
GSM748125	4.66667	0	7.3079	8.18055	6.62598	6.51528	4.38588	3.92592	11.3484	7.85609	4.92835	6.4061	5.91536	10.0381	6.47111	6.55139	7.57731	2.47638	low
GSM748058	5.66667	0	7.24787	7.66296	8.9391	6.00169	4.31938	4.99679	11.3737	6.81274	5.01339	6.25863	6.46375	11.184	6.70928	4.1808	7.72981	1.71197	low
GSM748135	14.5833	0	6.5754	7.90294	8.5244	6.89016	4.19278	4.7996	11.2629	7.07822	5.62674	6.35549	7.1443	10.989	7.18026	3.62865	7.68729	2.12436	low
GSM748157	11.4167	0	5.97537	7.77847	8.92522	7.06698	4.4389	4.02489	11.2836	7.0729	5.77142	6.58313	7.14373	10.7863	6.01804	3.71588	8.1943	2.6575	low
GSM748243	8.58333	1	5.14367	9.23807	6.74017	6.42946	4.20382	3.92109	11.2971	8.19789	5.27745	6.71081	5.79438	10.5353	6.89186	4.96156	7.61182	2.80137	high
GSM748116	3.33333	1	4.75221	8.75586	7.52043	6.60881	4.50697	3.80503	11.12	7.61054	5.17076	6.32668	5.88316	10.0584	7.00463	4.3318	7.82295	2.7663	high
GSM748142	8.25	0	5.72406	7.81377	8.77732	6.66945	4.39036	5.06871	11.0601	7.36858	5.76169	6.02962	6.73639	10.6595	6.10423	4.92458	7.84624	2.25876	low
GSM748170	0.166667	1	4.9823	8.15291	5.06839	6.48593	4.5213	3.66158	10.913	9.55528	6.03041	6.5076	7.32135	10.5959	6.11545	4.18697	8.40848	3.26408	high
GSM748083	0.666667	1	7.11135	9.26833	7.51721	7.08725	4.13529	3.75989	10.7889	8.01165	5.14496	6.19278	7.29394	10.424	5.78209	3.8378	8.12926	3.35824	high
GSM748086	10.9167	0	7.52202	7.52368	10.1985	6.92323	4.51231	4.82034	11.8737	7.65536	5.29445	6.31237	6.47721	11.2979	6.31127	3.83718	7.50104	1.83381	low
GSM748187	8.91667	1	6.17395	8.66977	6.49224	6.23752	4.59899	3.56822	11.4147	8.16272	4.95146	6.4564	6.828	10.2613	6.01392	4.29163	7.32634	2.75811	high
GSM748277	16.0833	1	4.86494	8.95312	4.31513	7.05338	4.8061	4.96726	10.9601	8.20148	6.02971	6.49135	6.75691	10.526	6.4018	5.53689	8.43532	3.12862	high
GSM748166	5.41667	0	6.80111	8.01817	6.49061	6.40278	4.40059	3.60906	11.0279	8.12007	5.38729	7.14338	6.17409	10.1646	6.3373	4.14812	7.63529	2.70359	high
GSM748175	11.1667	0	5.31431	8.43119	6.89642	6.37931	4.43649	3.28008	10.7608	8.05536	5.16395	6.17784	7.01893	9.8539	5.97104	5.28574	7.75332	3.13249	high
GSM748102	16.9167	0	5.19855	7.91418	6.11701	6.79482	4.50652	3.69536	10.9646	8.33489	5.14375	6.21873	6.25487	9.86075	6.0962	4.89083	7.82458	2.85523	high
GSM748130	1.16667	1	5.42265	8.01527	7.42939	6.44614	4.37501	4.04325	10.816	6.81518	5.40818	6.49275	6.65315	10.4425	6.27829	5.2246	8.10477	2.67546	low
GSM748181	4.25	0	8.19023	7.33433	8.96985	6.35455	4.31784	4.33678	11.8016	7.10514	5.35858	6.60989	6.74002	10.6956	6.35255	4.61335	7.29862	1.78472	low
GSM748079	2.41667	1	7.04431	8.38347	8.05261	6.29326	4.46533	3.73282	11.2885	8.08366	5.01071	6.20395	6.57004	10.4071	5.98148	5.82806	7.68824	2.67559	low
GSM748090	7.33333	0	6.13703	8.50883	8.79482	6.65188	4.43729	4.50941	11.1791	7.70883	5.07367	6.49972	6.95445	10.7835	6.65276	4.20292	7.62532	2.52244	low
GSM748113	7.5	1	4.77197	8.25708	4.55012	6.6663	4.64415	3.46581	10.5423	6.27167	5.56153	6.51268	6.39002	10.4937	6.61544	5.22559	7.40429	2.81717	high
GSM748053	10.0833	0	6.96043	7.75073	8.82917	6.2652	4.18961	4.50239	11.1145	6.85241	4.81538	6.12799	6.38392	10.7961	6.68699	4.67998	7.45948	1.94947	low
GSM748094	9	1	6.33098	8.36364	9.14616	6.37431	4.39537	4.37686	11.1541	7.31066	5.76612	6.47906	6.97815	10.8379	6.55985	5.28758	7.8971	2.52001	low
GSM748124	6.75	0	5.09117	8.40185	5.31677	6.45934	4.68355	3.77778	10.9609	8.05754	5.02635	6.37264	5.59805	10.5417	6.72755	4.62479	7.55475	2.67252	low
GSM748271	1.91667	1	4.59243	8.79426	4.31273	7.99462	4.99733	3.88877	10.7333	5.93991	4.58176	6.99134	8.68022	11.8491	6.21119	4.0311	8.38445	3.55065	high
GSM748108	5.16667	0	6.50427	8.40569	8.94952	6.42634	4.5524	3.84919	11.1208	8.16158	5.22053	6.31272	6.62352	10.2955	6.08259	4.49769	7.91176	2.79074	high
GSM748143	10.5833	1	4.85278	7.93509	10.2939	7.02026	4.7782	3.88655	10.7332	7.25607	5.46862	5.98666	6.35502	10.4739	6.87921	6.29245	7.76933	2.70881	high
GSM748137	4.08333	0	6.42113	7.88458	6.64218	6.37354	4.78188	3.95729	11.0817	7.00471	5.77102	6.36219	6.52505	10.9244	6.24434	4.10797	7.56836	2.39137	low
GSM748127	4.33333	1	5.00835	7.6422	5.60088	7.05853	4.4636	3.63148	11.0562	8.6069	5.63885	6.14575	6.29561	10.2693	6.12507	5.17386	7.78591	2.82728	high
GSM748162	7.41667	0	5.81783	8.44795	9.54713	6.69789	4.6749	3.96261	11.1214	6.72456	4.45968	6.27853	6.3635	10.241	6.45362	4.53723	8.23555	2.70947	high
GSM748242	1.41667	1	6.38169	7.99446	7.05251	6.95183	4.87514	3.68311	10.824	8.08586	5.10197	6.07797	6.16384	10.443	6.43159	6.16617	7.7556	2.83581	high
GSM748121	7.08333	0	4.89657	8.47999	7.19752	6.42132	4.36061	4.27617	11.2395	7.49257	5.16544	6.53837	5.89448	10.8468	6.08333	3.94941	7.87419	2.54132	low
GSM748091	7	0	5.70164	8.65542	5.23274	6.44817	4.89006	4.44281	10.1647	7.71653	5.34466	6.83064	6.81607	9.61533	6.71943	5.06717	7.69785	3.06989	high
GSM748180	8.33333	0	5.54189	8.05045	9.18105	6.00974	4.27043	4.82424	11.5427	7.61126	4.86473	6.23595	6.01904	10.989	6.67854	4.25793	7.92267	1.97206	low
GSM748131	1.08333	1	6.52879	8.31616	9.4192	6.22979	4.59263	4.23815	11.296	7.46305	5.47397	6.58927	6.59896	10.6612	6.03524	4.33105	7.63589	2.44588	low
GSM748064	9.83333	0	6.14052	8.2686	9.51688	6.6519	4.40225	4.30473	11.1459	7.75202	5.25693	6.18304	7.29516	10.4921	6.3856	6.06047	7.96316	2.68992	high
GSM1465989	18.4167	0	4.60005	8.95492	9.73803	6.01916	4.51124	4.40625	11.5431	7.18318	5.76668	6.30215	6.38708	10.5026	6.20155	5.3973	7.30804	2.40256	low
GSM748185	14.5833	0	4.86469	8.94418	4.97839	8.56007	4.56222	3.54324	11.0498	7.68488	6.00974	6.39505	8.26829	10.5327	6.08716	5.57542	8.44875	3.89078	high
GSM748078	4.83333	0	5.98151	8.03213	7.47656	5.8613	4.40171	4.00314	11.8854	7.89003	5.28221	6.23462	6.38178	10.9807	6.3489	4.55427	7.26903	2.02811	low
GSM748103	4.91667	0	5.55717	7.84288	8.12115	6.42694	4.24595	4.20663	11.2138	7.80192	5.04415	6.11231	7.02683	10.5201	6.08458	4.84514	7.54619	2.40274	low
GSM748171	1.08333	1	7.89328	8.3332	8.97744	5.62671	4.2462	5.14568	11.52	7.36251	5.96843	6.70729	7.83977	10.4614	6.13059	5.42022	7.47694	2.08392	low
GSM748089	2.08333	1	5.98649	8.15995	8.65091	6.68271	4.42975	3.82798	11.5168	7.54873	4.84347	6.33897	6.55154	10.5894	6.12073	4.78718	7.9817	2.59629	low
GSM748150	4.66667	0	6.54159	8.09376	6.46638	6.08551	4.23942	4.13554	11.0721	8.16124	5.41882	6.32629	6.6782	10.401	6.78885	4.37672	7.26996	2.3234	low
GSM748169	10.75	0	6.73113	7.59969	6.94981	6.02033	4.42624	3.90286	11.1151	7.37272	5.79308	6.48688	6.5339	10.4056	5.75654	4.14529	7.78245	2.37691	low
GSM748146	1.5	1	5.95271	8.39168	8.43812	6.38867	4.46935	3.90734	11.1504	7.65294	6.26455	6.13549	6.94267	10.4479	6.10422	6.09918	7.90826	2.7834	high
