# Supplementary material for: Construction and validation of a 15-gene ferroptosis signature in lung adenocarcinoma
Source: PeerJ. 2021 Jul 7;9:e11687. doi: 10.7717/peerj.11687 (PMC8272465; doi:10.7717/peerj.11687)
Supplement: Supplemental Information 8 [file peerj-09-11687-s008.xlsx]

## Sheet: tcga.ssgseaOut
id	TCGA-44-2661-11A-01R-1758-07	TCGA-91-6836-11A-01R-1858-07	TCGA-55-6986-11A-01R-1949-07	TCGA-49-6743-11A-01R-1858-07	TCGA-91-6849-11A-01R-1949-07	TCGA-55-6984-11A-01R-1949-07	TCGA-50-5932-11A-01R-1755-07	TCGA-50-5933-11A-01R-1755-07	TCGA-50-6595-11A-01R-1858-07	TCGA-91-6835-11A-01R-1858-07	TCGA-49-6744-11A-01R-1858-07	TCGA-55-6981-11A-01R-1949-07	TCGA-91-6829-11A-01R-1858-07	TCGA-44-5645-11A-01R-1628-07	TCGA-55-6983-11A-01R-1949-07	TCGA-49-4490-11A-01R-1858-07	TCGA-44-6777-11A-01R-1858-07	TCGA-44-6146-11A-01R-1858-07	TCGA-44-6147-11A-01R-1858-07	TCGA-91-6831-11A-02R-1858-07	TCGA-55-6972-11A-01R-1949-07	TCGA-38-4626-11A-01R-1758-07	TCGA-44-6148-11A-01R-1858-07	TCGA-55-6970-11A-01R-1949-07	TCGA-44-6144-11A-01R-1755-07	TCGA-55-6982-11A-01R-1949-07	TCGA-44-3398-11B-01R-1758-07	TCGA-49-4512-11A-01R-1858-07	TCGA-44-6145-11A-01R-1858-07	TCGA-91-6828-11A-01R-1858-07	TCGA-50-5936-11A-01R-1628-07	TCGA-73-4676-11A-01R-1755-07	TCGA-44-3396-11A-01R-1758-07	TCGA-38-4627-11A-01R-1758-07	TCGA-44-2668-11A-01R-1758-07	TCGA-55-6969-11A-01R-1949-07	TCGA-44-6776-11A-01R-1858-07	TCGA-50-5930-11A-01R-1755-07	TCGA-44-6778-11A-01R-1858-07	TCGA-55-6980-11A-01R-1949-07	TCGA-50-5935-11A-01R-1858-07	TCGA-50-5931-11A-01R-1858-07	TCGA-38-4625-11A-01R-1758-07	TCGA-55-6979-11A-01R-1949-07	TCGA-91-6847-11A-01R-1949-07	TCGA-55-6978-11A-01R-1949-07	TCGA-50-5939-11A-01R-1628-07	TCGA-55-6968-11A-01R-1949-07	TCGA-55-6971-11A-01R-1949-07
aDCs	0.830811	0.775677	0.726578	0.805508	0.666063	0.788649	0.659958	0.677136	0.747323	0.756502	0.619192	0.772236	0.788082	0.656765	0.672955	0.657289	0.78407	0.663427	0.831387	0.825208	0.664802	0.804068	0.653496	0.796703	0.813766	0.653425	0.661119	0.829027	0.663607	0.670021	0.674396	0.808629	0.797502	0.660219	0.661469	0.667515	0.656385	0.650681	0.797572	0.654818	0.649625	0.674792	0.770227	0.793042	0.661229	0.764502	0.791753	0.662109	0.768
APC_co_inhibition	0.857314	0.855228	0.811921	0.841083	0.844084	0.81496	0.846365	0.873464	0.860594	0.759081	0.880203	0.837428	0.847024	0.845886	0.880922	0.858962	0.828242	0.827017	0.916037	0.887306	0.846793	0.863728	0.809139	0.884319	0.881595	0.846569	0.848108	0.821689	0.866079	0.838271	0.873041	0.869316	0.858804	0.859153	0.863618	0.798581	0.851669	0.844749	0.87075	0.854403	0.843381	0.847957	0.876226	0.893151	0.782146	0.834905	0.860824	0.863988	0.819381
APC_co_stimulation	0.686289	0.633825	0.579722	0.64645	0.614995	0.641888	0.623038	0.653576	0.637722	0.626402	0.61104	0.613336	0.615196	0.638857	0.635165	0.644131	0.663376	0.67464	0.682245	0.678	0.641009	0.636787	0.587869	0.676213	0.64964	0.658722	0.65637	0.662896	0.673812	0.595735	0.689934	0.666904	0.669151	0.686638	0.679096	0.655727	0.620403	0.637664	0.690083	0.62048	0.62507	0.685101	0.623453	0.674597	0.566017	0.619329	0.655681	0.666832	0.630626
B_cells	0.617436	0.633766	0.593887	0.603043	0.605937	0.572178	0.597402	0.604137	0.61338	0.623864	0.601619	0.582986	0.591387	0.641664	0.599493	0.640389	0.711097	0.631645	0.606127	0.657896	0.625361	0.604796	0.598795	0.708283	0.607166	0.63099	0.629668	0.653703	0.659695	0.541798	0.642608	0.649985	0.684805	0.615683	0.628732	0.727924	0.5951	0.642299	0.619322	0.628964	0.607219	0.579334	0.615071	0.696093	0.541744	0.607957	0.598595	0.761032	0.586832
CCR	0.641817	0.628533	0.610645	0.608332	0.613812	0.612748	0.606195	0.639771	0.625661	0.618284	0.602161	0.613796	0.601898	0.615464	0.62327	0.631775	0.650443	0.621648	0.641671	0.63833	0.62014	0.648454	0.600895	0.649937	0.626792	0.625152	0.638171	0.634137	0.629137	0.606593	0.627702	0.63987	0.655676	0.64157	0.640508	0.617507	0.603222	0.596519	0.663636	0.61597	0.615244	0.625987	0.620136	0.650078	0.579412	0.619756	0.630287	0.629114	0.614015
CD8+_T_cells	0.730281	0.916884	0.721215	0.828036	0.654218	0.759273	0.783933	0.818755	0.828089	0.779707	0.812149	0.663418	0.701905	0.747024	0.851813	0.859809	0.810223	0.898991	0.748281	0.833465	0.83852	0.78872	0.681953	0.842157	0.779894	0.866041	0.791234	0.707949	0.787543	0.71838	0.813406	0.919024	0.870267	0.803243	0.868314	0.774518	0.754272	0.804125	0.858445	0.777434	0.746516	0.760183	0.748388	0.796664	0.682996	0.684761	0.697973	0.809314	0.839376
Cytolytic_activity	0.907055	0.91816	0.844018	0.843345	0.879944	0.855884	0.936907	0.847791	0.961955	0.829159	0.867097	0.867359	0.830282	0.944991	0.906959	0.963509	0.95298	0.933786	0.900609	0.8962	0.961404	0.896723	0.901812	0.957968	0.929909	0.954359	0.964346	0.920808	0.89264	0.878194	0.934819	0.940892	0.923786	0.928053	0.80717	0.870844	0.888591	0.84757	0.920566	0.910943	0.92154	0.895034	0.840945	0.874326	0.805279	0.955825	0.746675	0.897651	0.875687
DCs	0.839243	0.738147	0.652876	0.728979	0.661878	0.767945	0.723019	0.778897	0.709487	0.776204	0.723514	0.672231	0.841539	0.754954	0.743573	0.801749	0.843719	0.723232	0.772747	0.724574	0.702793	0.830534	0.698537	0.790177	0.817385	0.728037	0.750391	0.815965	0.788548	0.686336	0.700418	0.817944	0.800321	0.773163	0.83306	0.706915	0.737544	0.737674	0.674324	0.728096	0.751396	0.794333	0.766274	0.806018	0.599342	0.734462	0.690726	0.778696	0.737099
HLA	0.919252	0.925558	0.927293	0.914549	0.938351	0.940645	0.887473	0.93476	0.9403	0.926737	0.919657	0.925278	0.929455	0.937237	0.941367	0.9354	0.942303	0.934979	0.927262	0.92095	0.932042	0.934847	0.926272	0.950722	0.943153	0.934837	0.937933	0.949824	0.923999	0.927802	0.927675	0.945884	0.947591	0.956495	0.93754	0.910148	0.921239	0.915672	0.910537	0.937578	0.877238	0.941866	0.933083	0.960734	0.887867	0.936626	0.918624	0.929471	0.936246
iDCs	0.733382	0.581518	0.558583	0.600649	0.558554	0.654613	0.565002	0.53784	0.486455	0.621396	0.659589	0.595882	0.877623	0.561892	0.777057	0.682834	0.709675	0.616837	0.636363	0.651621	0.516259	0.673965	0.563398	0.657465	0.756594	0.590731	0.609368	0.824312	0.585531	0.452355	0.703182	0.832192	0.637084	0.637446	0.703516	0.557121	0.643569	0.680571	0.623797	0.630484	0.673823	0.578135	0.581806	0.720164	0.549462	0.587174	0.599277	0.667213	0.66288
Inflammation-promoting	0.725637	0.75568	0.724997	0.656431	0.739083	0.719434	0.705448	0.706815	0.777228	0.743432	0.666657	0.709251	0.694184	0.744531	0.767087	0.795372	0.811322	0.766121	0.717231	0.779025	0.785606	0.755038	0.708647	0.829716	0.766449	0.797535	0.784147	0.781289	0.742356	0.718875	0.737323	0.764966	0.790878	0.775182	0.704006	0.740179	0.724269	0.66324	0.786252	0.77572	0.744503	0.696779	0.684282	0.808976	0.649553	0.788603	0.634459	0.777962	0.721248
Macrophages	0.842423	0.844116	0.797964	0.781328	0.760313	0.76547	0.77511	0.808801	0.806515	0.736489	0.806549	0.793263	0.874156	0.811694	0.808188	0.799387	0.815477	0.7754	0.808306	0.800315	0.790023	0.879826	0.779516	0.835439	0.874135	0.795645	0.771863	0.790322	0.795559	0.780882	0.807491	0.867758	0.826228	0.826945	0.86313	0.845054	0.767491	0.802299	0.811735	0.755058	0.804	0.851301	0.843202	0.859051	0.765819	0.784215	0.80305	0.831453	0.815143
Mast_cells	0.842501	0.711562	0.645562	0.737346	0.731675	0.777886	0.839635	0.790369	0.764475	0.801255	0.875275	0.811089	0.790399	0.7567	0.683633	0.795599	0.765973	0.793543	0.761267	0.733596	0.67489	0.724747	0.798978	0.730716	0.667262	0.757794	0.796518	0.818329	0.783893	0.675836	0.545159	0.720856	0.804836	0.838652	0.754786	0.731369	0.718971	0.757868	0.766508	0.742935	0.781404	0.652644	0.818672	0.810881	0.669949	0.743784	0.796553	0.713218	0.823567
MHC_class_I	0.989849	0.982214	0.984081	0.977976	0.98207	0.985175	0.978953	0.987441	0.989628	0.983296	0.981044	0.983139	0.980595	0.98655	0.985474	0.98642	0.985835	0.989062	0.989181	0.988929	0.988751	0.979934	0.98245	0.992897	0.99162	0.993331	0.988849	0.987745	0.984172	0.985628	0.984981	0.98814	0.99053	0.989256	0.988203	0.978642	0.983481	0.979461	0.993225	0.989689	0.988045	0.98336	0.976689	0.993163	0.96648	0.989584	0.98146	0.982579	0.981273
Neutrophils	0.790135	0.82329	0.79855	0.753896	0.782168	0.786157	0.804395	0.854295	0.784678	0.764964	0.770881	0.797356	0.82061	0.796294	0.794623	0.746668	0.815854	0.824941	0.843082	0.832109	0.792675	0.828033	0.833053	0.845108	0.789981	0.818218	0.82324	0.758723	0.833704	0.838384	0.808174	0.798818	0.838732	0.786084	0.844726	0.821886	0.766904	0.775597	0.876483	0.783767	0.787107	0.749561	0.82726	0.812737	0.804673	0.839243	0.829758	0.799518	0.788872
NK_cells	0.447389	0.653918	0.54963	0.570637	0.582803	0.582371	0.52997	0.574722	0.688747	0.412383	0.637624	0.507899	0.501744	0.618458	0.542324	0.720438	0.642515	0.543285	0.617112	0.574323	0.623383	0.627848	0.543198	0.606207	0.631956	0.531698	0.665117	0.703646	0.584949	0.562201	0.653868	0.739049	0.517604	0.744037	0.606451	0.601031	0.629545	0.643755	0.639005	0.594519	0.55071	0.594788	0.608611	0.553731	0.538543	0.694028	0.440735	0.540498	0.552504
Parainflammation	0.858972	0.85083	0.816012	0.843392	0.81506	0.842947	0.837736	0.846879	0.841773	0.845134	0.830556	0.845631	0.846406	0.837034	0.854248	0.849687	0.86947	0.846925	0.83265	0.86025	0.842461	0.846703	0.826932	0.856532	0.853408	0.851876	0.864958	0.859855	0.850261	0.837609	0.839112	0.851539	0.857263	0.861149	0.85792	0.840502	0.829255	0.838827	0.860826	0.841765	0.858079	0.8438	0.84429	0.870715	0.814468	0.835166	0.843874	0.860963	0.852185
pDCs	0.727137	0.723464	0.653773	0.637658	0.615071	0.693684	0.712579	0.711621	0.705872	0.642961	0.654428	0.699793	0.691944	0.754323	0.711792	0.721424	0.736227	0.721249	0.737457	0.734608	0.727561	0.732952	0.713832	0.742656	0.725497	0.711504	0.733721	0.730581	0.686789	0.667281	0.737405	0.762316	0.729861	0.792596	0.760557	0.693363	0.615082	0.683624	0.749568	0.688111	0.677614	0.648972	0.705246	0.734082	0.655824	0.721889	0.678836	0.714799	0.690068
T_cell_co-inhibition	0.681718	0.724301	0.62851	0.678717	0.649498	0.687169	0.653564	0.669926	0.693835	0.618345	0.6752	0.655959	0.62733	0.674811	0.712397	0.702565	0.712341	0.717851	0.67937	0.69128	0.695643	0.686665	0.633408	0.735382	0.701149	0.698427	0.708155	0.69195	0.68163	0.632115	0.696702	0.716313	0.707562	0.708156	0.696385	0.666092	0.68215	0.680859	0.722894	0.69236	0.651353	0.652968	0.639744	0.731042	0.574217	0.676947	0.652774	0.694338	0.677889
T_cell_co-stimulation	0.690244	0.648279	0.593877	0.639925	0.597407	0.603339	0.59975	0.646945	0.665617	0.606099	0.593721	0.635543	0.584195	0.65928	0.661516	0.639478	0.677887	0.674087	0.63406	0.680584	0.668967	0.621293	0.624703	0.715602	0.652548	0.697534	0.671362	0.677357	0.654119	0.581728	0.642892	0.662704	0.68471	0.676729	0.666084	0.65618	0.584418	0.620423	0.714297	0.67712	0.630439	0.622343	0.6079	0.707968	0.56712	0.647097	0.626629	0.713317	0.63768
T_helper_cells	0.985914	0.982276	0.976847	0.974788	0.96663	0.972434	0.97888	0.975483	0.979415	0.975911	0.972942	0.982624	0.985486	0.975028	0.982731	0.961576	0.982143	0.980966	0.963474	0.968904	0.971552	0.974173	0.982651	0.982276	0.973825	0.982544	0.979575	0.968583	0.974413	0.96746	0.972327	0.968529	0.982811	0.980244	0.981528	0.972247	0.95505	0.976045	0.977409	0.978425	0.979415	0.972728	0.970428	0.983908	0.965026	0.977543	0.982116	0.977944	0.969786
Tfh	0.357815	0.507606	0.463158	0.413339	0.485823	0.421682	0.33391	0.44771	0.461667	0.557013	0.417654	0.468542	0.426941	0.391126	0.579931	0.559474	0.732506	0.450737	0.437616	0.614831	0.408169	0.517058	0.379615	0.641715	0.462717	0.508742	0.45512	0.386016	0.544559	0.3516	0.428093	0.570718	0.662351	0.384722	0.575758	0.664115	0.26394	0.272726	0.507019	0.480019	0.385551	0.386987	0.4634	0.674535	0.414411	0.395441	0.30193	0.742203	0.314139
Th1_cells	0.641451	0.598098	0.542574	0.578982	0.556541	0.595423	0.593806	0.572041	0.630185	0.593954	0.503061	0.537209	0.514175	0.596528	0.625213	0.620838	0.643943	0.635147	0.579945	0.630764	0.635625	0.573034	0.545943	0.669577	0.610185	0.657953	0.633191	0.639218	0.607237	0.533966	0.603782	0.580779	0.621382	0.605368	0.575787	0.529082	0.543801	0.579967	0.637263	0.64162	0.594687	0.541746	0.517284	0.636864	0.539394	0.610387	0.548307	0.626755	0.585669
Th2_cells	0.55398	0.530336	0.49925	0.524345	0.496783	0.523911	0.527347	0.498104	0.569567	0.435355	0.504619	0.572992	0.511776	0.60064	0.589997	0.575492	0.597575	0.581005	0.546242	0.48225	0.563023	0.537407	0.577044	0.644795	0.550211	0.588502	0.560023	0.618934	0.544425	0.498712	0.569132	0.607471	0.587228	0.607896	0.539038	0.501124	0.508464	0.552283	0.543	0.583584	0.550117	0.513665	0.56142	0.593653	0.471623	0.555168	0.519955	0.51971	0.542998
TIL	0.786809	0.792363	0.738281	0.753744	0.733842	0.740492	0.76017	0.751511	0.783943	0.730901	0.749249	0.751724	0.758196	0.775916	0.771758	0.772503	0.806285	0.790972	0.755946	0.778877	0.786748	0.769836	0.757482	0.8272	0.774427	0.80082	0.787041	0.77886	0.769831	0.725214	0.775351	0.787132	0.803759	0.782739	0.78393	0.79257	0.732223	0.759129	0.803808	0.784035	0.752548	0.741092	0.759274	0.808956	0.703155	0.773818	0.74795	0.818563	0.762239
Treg	0.802977	0.788797	0.767427	0.78948	0.776097	0.781504	0.777803	0.798192	0.793694	0.769314	0.785477	0.789513	0.772216	0.790798	0.79759	0.789033	0.799999	0.79801	0.800529	0.805802	0.788972	0.782726	0.776169	0.808606	0.794879	0.798914	0.789193	0.792955	0.798717	0.775608	0.790562	0.784654	0.807488	0.792537	0.800287	0.78073	0.783691	0.782236	0.804949	0.789472	0.797004	0.792558	0.773455	0.807862	0.759138	0.786002	0.799367	0.790737	0.786939
Type_I_IFN_Reponse	0.766794	0.801875	0.793172	0.759577	0.787986	0.822221	0.806221	0.767627	0.820722	0.775916	0.793326	0.784268	0.799705	0.803376	0.794499	0.808212	0.799731	0.809527	0.780456	0.795083	0.803612	0.803017	0.783637	0.795343	0.796219	0.816414	0.797637	0.816456	0.782806	0.772385	0.772085	0.789541	0.768624	0.787893	0.754183	0.75629	0.8007	0.78439	0.8197	0.803657	0.806351	0.805292	0.82436	0.792064	0.786514	0.797255	0.774482	0.804196	0.78838
Type_II_IFN_Reponse	0.85955	0.850488	0.833616	0.873683	0.843642	0.805165	0.87022	0.846662	0.899072	0.810388	0.865477	0.872789	0.77376	0.883295	0.788816	0.860349	0.86749	0.845306	0.816689	0.889506	0.861117	0.819725	0.831323	0.841872	0.84593	0.8534	0.84914	0.816465	0.830276	0.84028	0.874841	0.882661	0.909225	0.861623	0.822313	0.851844	0.837211	0.835866	0.903926	0.806935	0.877025	0.866609	0.842379	0.828195	0.822452	0.846332	0.895635	0.830991	0.842659
[truncated: 545 more columns]
