# Supplementary material for: Construction and validation of a 15-gene ferroptosis signature in lung adenocarcinoma
Source: PeerJ. 2021 Jul 7;9:e11687. doi: 10.7717/peerj.11687 (PMC8272465; doi:10.7717/peerj.11687)
Supplement: Supplemental Information 9 [file peerj-09-11687-s009.xlsx]

## Sheet: GSE72094.ssgseaOut
id	GSM1854797	GSM1854798	GSM1854799	GSM1854800	GSM1854801	GSM1854802	GSM1854803	GSM1854804	GSM1854805	GSM1854806	GSM1854807	GSM1854808	GSM1854809	GSM1854810	GSM1854811	GSM1854812	GSM1854813	GSM1854814	GSM1854815	GSM1854816	GSM1854817	GSM1854818	GSM1854819	GSM1854820	GSM1854821	GSM1854822	GSM1854823	GSM1854824	GSM1854825	GSM1854826	GSM1854827	GSM1854828	GSM1854829	GSM1854830	GSM1854831	GSM1854832	GSM1854833	GSM1854834	GSM1854835	GSM1854836	GSM1854837	GSM1854838	GSM1854839	GSM1854840	GSM1854841	GSM1854842	GSM1854843	GSM1854844	GSM1854845
aDCs	0.753738	0.723554	0.693361	0.759837	0.777699	0.708682	0.785438	0.777215	0.697046	0.733397	0.770004	0.734427	0.742758	0.718934	0.768345	0.663135	0.760274	0.734602	0.710736	0.715362	0.71912	0.761726	0.773291	0.722091	0.74877	0.668645	0.716204	0.755725	0.76489	0.747033	0.75317	0.759485	0.756125	0.593183	0.675688	0.736457	0.757018	0.746728	0.77057	0.780446	0.716963	0.733313	0.754611	0.78465	0.48981	0.738798	0.727422	0.636156	0.781211
APC_co_inhibition	0.528113	0.549918	0.726322	0.595781	0.538171	0.545373	0.502613	0.527006	0.541374	0.481699	0.51502	0.567315	0.477544	0.635153	0.450565	0.454513	0.457605	0.422735	0.62609	0.486139	0.345037	0.724534	0.608007	0.689155	0.541731	0.402366	0.507137	0.620496	0.485191	0.58296	0.635837	0.478891	0.679559	0.447574	0.376085	0.558996	0.646021	0.523318	0.549597	0.578856	0.450478	0.520165	0.51891	0.596488	0.486602	0.609636	0.557872	0.368277	0.630218
APC_co_stimulation	0.444999	0.444138	0.540418	0.499554	0.492104	0.44745	0.460941	0.502172	0.447021	0.4638	0.448672	0.43234	0.488576	0.520164	0.485066	0.441942	0.503301	0.476995	0.501749	0.429181	0.428254	0.519377	0.520918	0.526784	0.541914	0.428083	0.368138	0.544366	0.503606	0.493962	0.511735	0.445943	0.478816	0.394897	0.433894	0.495469	0.458242	0.507141	0.482136	0.530524	0.468001	0.456601	0.476917	0.516467	0.476063	0.417514	0.459293	0.400404	0.470157
B_cells	0.46734	0.446115	0.531547	0.463395	0.443659	0.463091	0.456543	0.461815	0.4654	0.542249	0.599752	0.500553	0.428575	0.590686	0.380897	0.441531	0.537388	0.383642	0.582222	0.445902	0.40571	0.579248	0.453632	0.59406	0.519252	0.406629	0.40199	0.533085	0.43275	0.450541	0.409155	0.393746	0.413721	0.364441	0.338537	0.481657	0.400215	0.37287	0.531175	0.587656	0.388599	0.430392	0.415648	0.554937	0.472063	0.483598	0.418648	0.365065	0.40396
CCR	0.537446	0.536272	0.580765	0.5329	0.534873	0.529832	0.53899	0.54914	0.525264	0.522707	0.531904	0.545174	0.511815	0.565094	0.500088	0.521938	0.536396	0.523341	0.553725	0.526704	0.468832	0.57321	0.576926	0.578889	0.548178	0.490066	0.511199	0.570121	0.531326	0.543264	0.554491	0.526544	0.557408	0.484948	0.486932	0.520144	0.53347	0.539866	0.559898	0.580748	0.50156	0.54489	0.527268	0.58076	0.502212	0.535874	0.51863	0.46413	0.551154
CD8+_T_cells	0.847959	0.950185	0.954055	0.966937	0.852857	0.934413	0.738875	0.891994	0.877887	0.839681	0.885871	0.962137	0.855404	0.980162	0.58752	0.886606	0.975411	0.759693	0.982709	0.97257	0.464036	0.972521	0.972521	1	0.882687	0.73001	0.660994	0.948814	0.825574	0.941319	0.94225	0.89361	0.870883	0.490339	0.595945	0.905268	0.905709	0.895815	0.977076	0.945287	0.686954	0.843942	0.811957	0.964488	0.84551	0.941515	0.869511	0.755872	0.90468
Cytolytic_activity	0.818351	0.857829	0.872212	0.929456	0.8574	0.937307	0.75309	0.857551	0.792234	0.768264	0.783745	0.892013	0.691346	0.929659	0.799961	0.803138	0.899802	0.703911	0.95821	0.946997	0.465421	0.95348	0.889965	0.984557	0.824456	0.649427	0.6001	0.934566	0.771556	0.857125	0.898965	0.792402	0.794645	0.546506	0.651922	0.839381	0.953673	0.896241	0.885027	0.902047	0.664815	0.706756	0.845954	0.904132	0.847074	0.880694	0.85279	0.568304	0.893299
DCs	0.69012	0.602652	0.730776	0.579318	0.583586	0.543971	0.579421	0.656234	0.50026	0.577522	0.57265	0.616787	0.643747	0.518443	0.642513	0.570365	0.620078	0.609854	0.51739	0.543477	0.493093	0.632605	0.620018	0.647519	0.597001	0.54828	0.498126	0.68138	0.62166	0.782215	0.746389	0.550101	0.697271	0.479204	0.637898	0.639881	0.5292	0.625336	0.634874	0.691043	0.563284	0.694683	0.666658	0.594639	0.532566	0.703141	0.628999	0.425409	0.585125
HLA	0.739614	0.670758	0.68716	0.752517	0.818636	0.694289	0.70444	0.714737	0.652968	0.74553	0.692619	0.745315	0.731796	0.808737	0.685044	0.699761	0.692308	0.6788	0.670222	0.680177	0.655223	0.680868	0.66463	0.736773	0.777324	0.582871	0.567844	0.757956	0.717455	0.660328	0.740123	0.725016	0.729752	0.705978	0.580642	0.66992	0.677352	0.782126	0.747709	0.769358	0.71418	0.684797	0.761298	0.788092	0.638554	0.675043	0.665093	0.57928	0.694674
iDCs	0.502028	0.335956	0.40193	0.152763	0.682875	0.152793	0.416918	0.554404	0.132685	0.293068	0.0832011	0.330382	0.424834	0.289619	0.423708	0.415932	0.442101	0.591349	0.283799	0.521683	0.446448	0.321065	0.29425	0.27969	0.280977	0.137417	0.164447	0.48947	0.485867	0.50045	0.289085	0.636928	0.467758	0.402386	0.191652	0.455546	0.428155	0.500981	0.4894	0.477071	0.356231	0.625842	0.503939	0.352287	0.204208	0.494252	0.611626	0.21222	0.263651
Inflammation-promoting	0.598146	0.726794	0.742633	0.780869	0.712614	0.757362	0.61859	0.665186	0.656544	0.593375	0.690682	0.698006	0.561234	0.774956	0.529497	0.605859	0.736709	0.554321	0.787765	0.702849	0.479468	0.823927	0.745327	0.823373	0.691462	0.558065	0.606312	0.786843	0.678351	0.609767	0.773579	0.624099	0.685272	0.503726	0.448752	0.668908	0.679666	0.669755	0.742867	0.723375	0.499084	0.593496	0.62022	0.749559	0.657668	0.682967	0.564581	0.46787	0.652395
Macrophages	0.820852	0.763001	0.839401	0.766596	0.784197	0.763695	0.844008	0.851847	0.768967	0.76993	0.769295	0.750596	0.729015	0.796515	0.745	0.720837	0.733952	0.774234	0.752564	0.781801	0.701841	0.809561	0.79369	0.769383	0.785319	0.683357	0.709011	0.802547	0.733523	0.83275	0.79217	0.788027	0.808908	0.751795	0.736097	0.712338	0.812167	0.805275	0.799202	0.787264	0.816013	0.859925	0.761694	0.804885	0.697005	0.791908	0.764856	0.676036	0.794063
Mast_cells	0.642151	0.426242	0.390744	0.33706	0.420877	0.328679	0.273783	0.441806	0.358844	0.554625	0.324156	0.642843	0.672881	0.298837	0.390385	0.526937	0.46977	0.373954	0.373392	0.327472	0.0705087	0.311605	0.413853	0.424692	0.368028	0.245726	0.487738	0.437315	0.31977	0.465604	0.338896	0.35406	0.381184	0.321459	0.378183	0.458586	0.50484	0.311616	0.388412	0.681561	0.577259	0.385485	0.44497	0.489741	0.192915	0.593517	0.504909	0.391806	0.576425
MHC_class_I	0.905553	0.95848	0.968616	0.963914	0.950359	0.957711	0.93477	0.914328	0.924066	0.894536	0.956208	0.93422	0.888652	0.967389	0.889538	0.903981	0.939674	0.924064	0.971181	0.900858	0.840266	0.981977	0.983976	0.978679	0.973889	0.884907	0.95438	0.965565	0.956729	0.927568	0.949392	0.926566	0.949037	0.904457	0.82772	0.946558	0.93116	0.945053	0.964022	0.921098	0.855967	0.913959	0.903869	0.941179	0.944569	0.907476	0.888394	0.824737	0.92325
Neutrophils	0.6905	0.674992	0.710435	0.656519	0.726009	0.644513	0.722609	0.735318	0.630921	0.706095	0.713215	0.708403	0.677911	0.699811	0.700671	0.646056	0.702346	0.646205	0.685019	0.655371	0.651439	0.688931	0.750775	0.755373	0.713447	0.630311	0.580684	0.711649	0.670425	0.737174	0.681199	0.700802	0.67072	0.621026	0.639619	0.667308	0.752778	0.671892	0.699533	0.748184	0.664606	0.656073	0.695539	0.811092	0.569935	0.710333	0.685797	0.622318	0.753748
NK_cells	0.309791	0.334967	0.348193	0.302541	0.431952	0.331882	0.394579	0.464722	0.37479	0.257575	0.295831	0.347213	0.208397	0.569446	0.465505	0.336339	0.319783	0.271486	0.290002	0.319832	0.256939	0.363524	0.26889	0.364651	0.359165	0.245673	0.371851	0.474028	0.374643	0.418776	0.50474	0.0896641	0.460852	0.201589	0.332665	0.38488	0.688962	0.307047	0.22946	0.472461	0.18949	0.134434	0.285593	0.417894	0.343833	0.320909	0.327375	0.389044	0.401142
Parainflammation	0.760801	0.766511	0.792265	0.757083	0.795846	0.784064	0.791792	0.812665	0.756881	0.73825	0.80678	0.765157	0.738868	0.805376	0.720393	0.744789	0.75529	0.7618	0.795121	0.744128	0.659797	0.816865	0.837415	0.808159	0.809622	0.712936	0.772851	0.806944	0.795008	0.779111	0.783586	0.735781	0.780611	0.718717	0.673135	0.745689	0.744469	0.776168	0.795958	0.781294	0.72654	0.788765	0.733123	0.785637	0.714138	0.744984	0.748871	0.618649	0.799453
pDCs	0.504877	0.591957	0.591098	0.57442	0.603887	0.550755	0.539159	0.546512	0.533361	0.511148	0.536609	0.517564	0.491296	0.617454	0.472936	0.482956	0.531224	0.499426	0.582569	0.555319	0.422792	0.635274	0.640717	0.653195	0.594079	0.472145	0.468751	0.606567	0.590078	0.577508	0.563323	0.521873	0.608096	0.493331	0.463741	0.5217	0.569821	0.555621	0.627851	0.590302	0.495026	0.539675	0.521151	0.598586	0.479024	0.53279	0.475412	0.391127	0.614654
T_cell_co-inhibition	0.558507	0.604898	0.667343	0.636787	0.627341	0.600366	0.562909	0.599791	0.553503	0.50943	0.558753	0.604484	0.516312	0.676898	0.489643	0.519944	0.576448	0.49176	0.677439	0.599788	0.38137	0.725899	0.656583	0.730146	0.618532	0.443849	0.468103	0.666969	0.540356	0.619095	0.634914	0.532807	0.618754	0.417765	0.427634	0.576179	0.60529	0.600224	0.612087	0.63649	0.502701	0.569945	0.558523	0.658993	0.503966	0.597597	0.579695	0.396099	0.634897
T_cell_co-stimulation	0.435739	0.489334	0.56213	0.501682	0.437104	0.474656	0.405069	0.455041	0.422028	0.431798	0.455307	0.432777	0.423733	0.547511	0.419254	0.431576	0.528723	0.40996	0.535261	0.439885	0.315523	0.583597	0.528693	0.610563	0.525986	0.381969	0.41908	0.549078	0.476219	0.476371	0.499201	0.437568	0.515977	0.346408	0.340387	0.496165	0.427612	0.489939	0.515178	0.521287	0.360085	0.464514	0.448721	0.548994	0.463811	0.449345	0.446684	0.344273	0.443674
T_helper_cells	0.904093	0.922314	0.931915	0.851927	0.879357	0.812349	0.833313	0.876418	0.775318	0.846881	0.785898	0.868629	0.719625	0.921383	0.749651	0.716393	0.847273	0.783302	0.846098	0.784968	0.598296	0.906297	0.871764	0.942593	0.815484	0.639882	0.653058	0.917857	0.844285	0.940584	0.767383	0.845118	0.863731	0.650903	0.618575	0.842816	0.854523	0.892729	0.90615	0.89459	0.866915	0.933678	0.867258	0.925253	0.664716	0.921432	0.895766	0.566409	0.913056
Tfh	0.401334	0.549747	0.595343	0.612581	0.469559	0.561405	0.416429	0.435936	0.522371	0.579343	0.604452	0.543383	0.418818	0.649974	0.317319	0.397336	0.610514	0.359162	0.627336	0.546182	0.431896	0.644766	0.621064	0.661104	0.486711	0.362545	0.400198	0.611795	0.463566	0.399843	0.586634	0.373887	0.438026	0.503708	0.251571	0.505362	0.243635	0.412279	0.58317	0.633589	0.330962	0.413071	0.39541	0.613506	0.563693	0.569353	0.298437	0.419994	0.238978
Th1_cells	0.449662	0.528241	0.594697	0.637085	0.533617	0.546161	0.448987	0.491454	0.440487	0.415481	0.476629	0.514017	0.410456	0.620173	0.460174	0.421559	0.577349	0.439574	0.598731	0.464619	0.36125	0.684347	0.582633	0.654779	0.564179	0.402332	0.4054	0.606374	0.540008	0.484909	0.630114	0.394366	0.588717	0.311405	0.315915	0.527185	0.487245	0.522006	0.554054	0.553718	0.376142	0.419234	0.473484	0.567773	0.428456	0.49207	0.48384	0.367416	0.427169
Th2_cells	0.479889	0.503093	0.59507	0.548223	0.481103	0.521735	0.488234	0.503696	0.467111	0.425729	0.56863	0.506398	0.42942	0.523819	0.405851	0.468952	0.478751	0.433025	0.532245	0.514876	0.397513	0.589853	0.502925	0.62793	0.449372	0.452215	0.417127	0.579555	0.459531	0.525719	0.54257	0.419699	0.492659	0.421752	0.418542	0.527705	0.498154	0.520409	0.485835	0.599474	0.411409	0.464295	0.526851	0.550065	0.492102	0.471533	0.550583	0.426027	0.448549
TIL	0.659934	0.687685	0.731544	0.697977	0.660027	0.657623	0.6539	0.688395	0.612324	0.655115	0.690362	0.694528	0.608717	0.754419	0.579205	0.628976	0.724243	0.596028	0.740544	0.668174	0.48979	0.763111	0.699717	0.809435	0.713056	0.561626	0.539505	0.741646	0.642896	0.699332	0.656805	0.609867	0.629132	0.499383	0.501191	0.662741	0.672892	0.663429	0.71955	0.731609	0.576539	0.636241	0.641886	0.754513	0.592527	0.708646	0.668216	0.506324	0.686097
Treg	0.644955	0.64122	0.695125	0.672238	0.65598	0.64367	0.661483	0.654789	0.649086	0.641605	0.648849	0.65774	0.639284	0.68594	0.641091	0.64738	0.67062	0.643779	0.685093	0.654485	0.622978	0.69906	0.675986	0.693289	0.663109	0.619999	0.622916	0.680379	0.652978	0.66317	0.68545	0.646387	0.666513	0.632761	0.61202	0.663179	0.650913	0.658225	0.656714	0.663084	0.632428	0.661374	0.65399	0.680989	0.640368	0.656748	0.661833	0.631494	0.678393
Type_I_IFN_Reponse	0.734778	0.765296	0.789707	0.795813	0.808646	0.868115	0.837109	0.815954	0.801684	0.761131	0.896868	0.764798	0.740571	0.853478	0.698773	0.736314	0.77125	0.801425	0.793598	0.756795	0.718862	0.834227	0.902781	0.802077	0.92961	0.71413	0.900372	0.833684	0.868526	0.840489	0.838774	0.712973	0.781379	0.733718	0.589917	0.80019	0.817703	0.82377	0.822529	0.778972	0.707459	0.828105	0.724791	0.751926	0.683181	0.708872	0.743791	0.605643	0.783788
Type_II_IFN_Reponse	0.800556	0.776349	0.692658	0.61201	0.699968	0.656089	0.68787	0.764777	0.743119	0.733968	0.755677	0.798535	0.742332	0.656292	0.727691	0.765605	0.743778	0.712398	0.727791	0.712354	0.698929	0.755606	0.721442	0.788904	0.764336	0.707284	0.651717	0.717124	0.808819	0.796856	0.641619	0.746246	0.678308	0.709037	0.728001	0.751852	0.909701	0.654727	0.790842	0.864259	0.778326	0.644018	0.774789	0.876506	0.615216	0.907306	0.77394	0.675011	0.870886
[truncated: 393 more columns]
