# Supplementary material for: Construction and validation of a 15-gene ferroptosis signature in lung adenocarcinoma
Source: PeerJ. 2021 Jul 7;9:e11687. doi: 10.7717/peerj.11687 (PMC8272465; doi:10.7717/peerj.11687)
Supplement: Supplemental Information 10 [file peerj-09-11687-s010.xlsx]

## Sheet: GSE30219.ssgseaOut
id	GSM748053	GSM748054	GSM748055	GSM748056	GSM748057	GSM748058	GSM748059	GSM748060	GSM748061	GSM748062	GSM748063	GSM748064	GSM748065	GSM748066	GSM748067	GSM748068	GSM748069	GSM748070	GSM748071	GSM748072	GSM748073	GSM748074	GSM748075	GSM748076	GSM748077	GSM748078	GSM748079	GSM748080	GSM748081	GSM748083	GSM748084	GSM748085	GSM748086	GSM748087	GSM748088	GSM748089	GSM748090	GSM748091	GSM748092	GSM748093	GSM748094	GSM748095	GSM748096	GSM748097	GSM748098	GSM748099	GSM748100	GSM748101	GSM748102
aDCs	0.747349	0.71536	0.708383	0.711878	0.684614	0.755434	0.629793	0.78465	0.584117	0.64618	0.728688	0.746803	0.731786	0.62801	0.677091	0.653544	0.715836	0.780333	0.747359	0.741746	0.672786	0.722512	0.7449	0.701491	0.729158	0.762059	0.74801	0.68769	0.632452	0.718724	0.713492	0.678588	0.746437	0.763241	0.689919	0.768002	0.731672	0.722953	0.708418	0.742686	0.747369	0.716464	0.677141	0.704755	0.722496	0.748015	0.745417	0.735738	0.696991
APC_co_inhibition	0.582527	0.640608	0.54269	0.616661	0.468967	0.611648	0.576173	0.690145	0.488924	0.466752	0.692767	0.627575	0.58388	0.6561	0.728137	0.659455	0.719613	0.73315	0.626475	0.553022	0.690392	0.601742	0.663439	0.506106	0.620186	0.656145	0.728549	0.64524	0.463179	0.621856	0.63408	0.520494	0.555855	0.592913	0.62014	0.791479	0.520504	0.624833	0.612742	0.61275	0.624236	0.575715	0.625013	0.495281	0.590545	0.678137	0.608868	0.675926	0.661657
APC_co_stimulation	0.506334	0.482354	0.484217	0.515704	0.495405	0.524	0.540524	0.487643	0.504614	0.515298	0.483445	0.50311	0.510164	0.475599	0.468856	0.514782	0.541086	0.497716	0.537713	0.478592	0.526731	0.542111	0.549531	0.477198	0.553272	0.512878	0.570199	0.521842	0.444561	0.532748	0.571333	0.511926	0.502752	0.519328	0.524587	0.62515	0.509054	0.507435	0.48145	0.516626	0.492646	0.488365	0.497597	0.482651	0.484835	0.465118	0.489977	0.546813	0.531753
B_cells	0.422558	0.468966	0.429311	0.588979	0.456347	0.445554	0.396918	0.435867	0.355997	0.414127	0.406779	0.566866	0.585618	0.464388	0.4413	0.549548	0.547122	0.426985	0.515389	0.536236	0.491834	0.55172	0.46387	0.456753	0.491746	0.563349	0.607342	0.456154	0.404181	0.467111	0.547825	0.478808	0.453864	0.436727	0.425756	0.651976	0.58707	0.408415	0.49926	0.491164	0.411495	0.473644	0.518017	0.406816	0.406088	0.428603	0.558949	0.584311	0.574221
CCR	0.520188	0.53033	0.508692	0.560682	0.487793	0.527504	0.520795	0.546723	0.524946	0.539261	0.524685	0.536608	0.556238	0.534301	0.517405	0.547039	0.573825	0.549537	0.56201	0.527371	0.559454	0.564699	0.575938	0.497943	0.539245	0.565009	0.578559	0.568155	0.502276	0.552392	0.59201	0.520443	0.523177	0.532351	0.553899	0.591435	0.525699	0.52657	0.541189	0.537985	0.531585	0.543839	0.566967	0.471946	0.487148	0.530904	0.536412	0.568882	0.550792
CD8+_T_cells	0.739101	0.590135	0.665614	0.904339	0.788789	0.792966	0.732884	0.877091	0.600918	0.514802	0.735313	0.826869	0.758093	0.74527	0.6151	0.913131	0.967044	0.905019	0.829589	0.780338	0.893799	0.718507	0.894431	0.660563	0.762075	0.883891	0.946062	0.85776	0.750856	0.781601	0.837603	0.595186	0.760327	0.755373	0.759744	0.975398	0.823275	0.704422	0.830172	0.81934	0.860188	0.640406	0.670811	0.434174	0.552833	0.863006	0.851543	0.893265	0.978555
Cytolytic_activity	0.775933	0.671022	0.644429	0.883171	0.670662	0.779595	0.716331	0.803255	0.515988	0.521291	0.711831	0.750417	0.827637	0.793733	0.697706	0.824034	0.915696	0.799573	0.787364	0.750514	0.803425	0.742122	0.817238	0.645343	0.760843	0.782272	0.891015	0.81354	0.577497	0.769522	0.82933	0.698808	0.687697	0.676333	0.698309	0.936699	0.792167	0.669258	0.824868	0.757422	0.687348	0.635142	0.743455	0.393658	0.563799	0.793799	0.826496	0.837125	0.92972
DCs	0.557821	0.488261	0.552987	0.550792	0.564917	0.603622	0.469381	0.487014	0.470952	0.483433	0.733095	0.513629	0.513398	0.520347	0.450358	0.477212	0.597049	0.504087	0.600759	0.52427	0.561256	0.49264	0.680588	0.474461	0.473385	0.641482	0.440617	0.479125	0.420207	0.427713	0.512894	0.545921	0.544993	0.632065	0.632818	0.617151	0.556892	0.478001	0.474665	0.522328	0.59308	0.478239	0.542052	0.409101	0.424941	0.502257	0.445688	0.623871	0.473018
HLA	0.87959	0.828098	0.822452	0.855162	0.839552	0.876579	0.805085	0.880683	0.769298	0.746681	0.812011	0.880677	0.864881	0.842612	0.829834	0.849122	0.873983	0.843212	0.869115	0.840345	0.895795	0.858451	0.858765	0.807652	0.855756	0.879693	0.90605	0.876359	0.819093	0.847406	0.857793	0.827271	0.856542	0.89818	0.839393	0.879215	0.852453	0.853503	0.812331	0.845205	0.867659	0.826263	0.815872	0.736286	0.768493	0.855673	0.86246	0.880591	0.870585
iDCs	0.6172	0.461802	0.562571	0.454105	0.406755	0.773374	0.472117	0.527887	0.400124	0.228275	0.649477	0.688469	0.40289	0.347942	0.288473	0.431374	0.37261	0.427785	0.483163	0.374614	0.441903	0.614815	0.564923	0.458551	0.314196	0.795782	0.58204	0.464806	0.210628	0.468874	0.674986	0.499406	0.666485	0.89907	0.408244	0.46283	0.713891	0.365337	0.342816	0.443882	0.809576	0.380876	0.369177	0.403624	0.263844	0.378985	0.639275	0.703378	0.347072
Inflammation-promoting	0.564555	0.586285	0.5619	0.717125	0.618134	0.570346	0.642721	0.613839	0.525019	0.576445	0.563885	0.682523	0.691981	0.704621	0.644789	0.735799	0.784115	0.647278	0.659316	0.675431	0.730077	0.64565	0.715912	0.549347	0.658294	0.685814	0.773729	0.698122	0.577862	0.628263	0.716254	0.586501	0.607364	0.523693	0.66685	0.810872	0.638538	0.67102	0.728547	0.653487	0.563915	0.617271	0.704667	0.40179	0.506695	0.618543	0.738099	0.736751	0.782296
Macrophages	0.760176	0.708187	0.709251	0.688832	0.568254	0.76863	0.634921	0.695649	0.65292	0.610989	0.675297	0.716376	0.725461	0.685567	0.716723	0.724541	0.741959	0.721298	0.702162	0.706976	0.758891	0.668008	0.837081	0.704739	0.753691	0.704979	0.838131	0.724016	0.591362	0.751684	0.753741	0.703006	0.640895	0.729299	0.694982	0.781562	0.671902	0.751576	0.732577	0.802019	0.741141	0.735022	0.69961	0.626297	0.640188	0.692507	0.680294	0.75641	0.736661
Mast_cells	0.537022	0.500833	0.47289	0.587479	0.395459	0.593781	0.394787	0.61744	0.400115	0.355987	0.44302	0.654263	0.466988	0.292272	0.399713	0.432293	0.473894	0.635808	0.587709	0.409837	0.449375	0.518629	0.421402	0.426503	0.450453	0.620743	0.60791	0.414132	0.349349	0.418785	0.583113	0.403517	0.563856	0.638279	0.386377	0.491411	0.464749	0.305263	0.393528	0.44772	0.52517	0.394387	0.422924	0.375059	0.376036	0.538783	0.30182	0.643932	0.384923
MHC_class_I	0.972912	0.968179	0.981117	0.98263	0.9627	0.961377	0.981941	0.969358	0.958285	0.96357	0.965736	0.96944	0.97584	0.991219	0.968331	0.980417	0.990557	0.974079	0.967047	0.966805	0.980423	0.962117	0.981184	0.930128	0.975095	0.98576	0.987808	0.99008	0.976738	0.98198	0.98109	0.95053	0.962507	0.961781	0.977836	0.995286	0.960929	0.975658	0.983996	0.967935	0.963167	0.9798	0.992386	0.959867	0.938016	0.973876	0.998692	0.990937	0.984861
Neutrophils	0.654284	0.645814	0.609064	0.679228	0.620566	0.699514	0.546493	0.707122	0.468285	0.485925	0.593687	0.674615	0.641386	0.584294	0.599379	0.682558	0.675214	0.703839	0.699631	0.643392	0.654756	0.670776	0.679968	0.56534	0.662308	0.702193	0.699939	0.674239	0.574017	0.677962	0.653065	0.641702	0.668053	0.71999	0.634269	0.7109	0.692926	0.639919	0.63961	0.626066	0.671241	0.617805	0.621439	0.494944	0.517848	0.692173	0.686755	0.693348	0.665475
NK_cells	0.201423	0.469825	0.0745561	0.368312	0.336984	0.206037	0.135415	0.629574	0.110887	0.0962673	0.102776	0.303907	0.233285	0.0883988	0.145858	0.279185	0.487893	0.510042	0.408189	0.117638	0.637491	0.151784	0.166063	0.519076	0.158924	0.294387	0.288705	0.173592	0.0433737	0.198752	0.193652	0.206717	0.150618	0.282439	0	0.276805	0.169269	0.279622	0.106807	0.181509	0.172961	0.338101	0.14071	0.149015	0.063822	0.50329	0.071399	0.270734	0.32217
Parainflammation	0.758342	0.810663	0.748319	0.771228	0.692012	0.78154	0.741554	0.774878	0.719808	0.765612	0.725709	0.781461	0.778427	0.801633	0.731876	0.788427	0.798684	0.786377	0.783336	0.774676	0.808013	0.797322	0.823065	0.718469	0.778572	0.777266	0.819902	0.807823	0.724375	0.778767	0.789512	0.72694	0.788808	0.74146	0.786613	0.829113	0.725495	0.775658	0.7577	0.769958	0.805983	0.787842	0.821448	0.668583	0.741084	0.790875	0.748467	0.830707	0.775143
pDCs	0.550096	0.573002	0.539061	0.610881	0.548669	0.549642	0.518992	0.591074	0.44318	0.449418	0.538245	0.56253	0.564824	0.57082	0.532164	0.597574	0.62492	0.600548	0.577618	0.555683	0.608282	0.577518	0.622317	0.499889	0.576176	0.581207	0.637344	0.604907	0.57874	0.596527	0.593851	0.54759	0.515494	0.549334	0.594317	0.680381	0.568395	0.577338	0.615636	0.565166	0.558997	0.556775	0.565019	0.410037	0.499988	0.586933	0.560351	0.629809	0.630199
T_cell_co-inhibition	0.451645	0.446746	0.416645	0.498472	0.376585	0.461438	0.419653	0.506046	0.369473	0.353743	0.463287	0.514173	0.499782	0.48816	0.517491	0.564038	0.577044	0.531757	0.485219	0.457929	0.538547	0.49327	0.545076	0.375628	0.457449	0.530265	0.608002	0.491564	0.329774	0.484449	0.511889	0.390575	0.433517	0.467359	0.456647	0.682917	0.447717	0.476225	0.495774	0.466507	0.484146	0.428998	0.45648	0.357421	0.39984	0.492953	0.495874	0.565358	0.577482
T_cell_co-stimulation	0.42888	0.433143	0.447787	0.524255	0.452828	0.462715	0.449498	0.446412	0.407098	0.391811	0.468895	0.496259	0.507257	0.473223	0.450699	0.547855	0.539688	0.479887	0.471277	0.48616	0.493372	0.516599	0.510048	0.417006	0.471117	0.540257	0.545544	0.476573	0.427183	0.495074	0.52977	0.490274	0.45554	0.484517	0.454872	0.622695	0.475539	0.450981	0.491486	0.467017	0.406585	0.463772	0.484822	0.348491	0.398879	0.432372	0.502054	0.547005	0.5375
T_helper_cells	0.597129	0.526701	0.514122	0.571532	0.501348	0.576972	0.439031	0.572261	0.461082	0.426354	0.491682	0.55157	0.547344	0.529081	0.539378	0.605095	0.571969	0.60252	0.605726	0.584015	0.640357	0.555844	0.646088	0.488233	0.583335	0.635937	0.667071	0.590863	0.475751	0.621609	0.612866	0.534716	0.586589	0.626806	0.585666	0.674697	0.570027	0.585666	0.565995	0.561187	0.595478	0.539136	0.54817	0.434223	0.460208	0.630497	0.62224	0.598246	0.561721
Tfh	0.330756	0.560643	0.511795	0.646032	0.662391	0.329883	0.536009	0.390618	0.425139	0.581365	0.483613	0.649969	0.655366	0.601235	0.577389	0.663387	0.638892	0.438893	0.599458	0.682737	0.630428	0.665576	0.639962	0.564506	0.593162	0.662445	0.663486	0.581917	0.526341	0.502593	0.643568	0.471242	0.504476	0.328394	0.602459	0.730879	0.642632	0.608259	0.658872	0.586741	0.389757	0.543415	0.660151	0.343234	0.392201	0.435153	0.652027	0.665616	0.696561
Th1_cells	0.412813	0.394039	0.445455	0.523657	0.463238	0.424962	0.44641	0.395767	0.38564	0.478115	0.398973	0.467624	0.463028	0.470857	0.439297	0.528539	0.566181	0.442733	0.438642	0.461125	0.504149	0.457095	0.481904	0.370896	0.416764	0.484919	0.567387	0.514663	0.397797	0.412149	0.506045	0.414262	0.467118	0.389662	0.416404	0.683486	0.456154	0.455324	0.520012	0.426543	0.423914	0.473626	0.563575	0.296796	0.368335	0.376953	0.518985	0.546159	0.586721
Th2_cells	0.455174	0.453427	0.486217	0.552359	0.443438	0.474961	0.474148	0.51357	0.498259	0.444424	0.597556	0.501094	0.482927	0.56008	0.497213	0.52562	0.585502	0.493823	0.51933	0.548864	0.506634	0.488496	0.530641	0.486805	0.459578	0.555341	0.536828	0.494776	0.449676	0.533819	0.573684	0.465512	0.465687	0.49714	0.460459	0.644265	0.492845	0.469496	0.530621	0.510737	0.487561	0.435896	0.486111	0.411445	0.459641	0.479169	0.441856	0.527061	0.525489
TIL	0.625609	0.571049	0.564918	0.73173	0.562963	0.649271	0.519471	0.671744	0.457673	0.447501	0.579191	0.671932	0.657303	0.59938	0.580948	0.693316	0.745115	0.695634	0.66665	0.638775	0.688445	0.669851	0.683924	0.523266	0.634145	0.714836	0.767068	0.654638	0.505743	0.658459	0.696561	0.582589	0.604438	0.638452	0.593905	0.797675	0.663958	0.5868	0.669586	0.636344	0.608375	0.581822	0.615337	0.411328	0.466496	0.642921	0.663765	0.745707	0.752648
Treg	0.63199	0.627293	0.615199	0.652002	0.592326	0.638195	0.625913	0.631336	0.624139	0.629491	0.641067	0.64268	0.656342	0.635309	0.634307	0.644559	0.657259	0.637632	0.639076	0.633209	0.650108	0.636111	0.644284	0.620223	0.631954	0.655257	0.668821	0.642068	0.616305	0.639293	0.673058	0.612741	0.624503	0.6313	0.639785	0.685548	0.639059	0.633249	0.629909	0.640931	0.633035	0.647762	0.669447	0.602782	0.6111	0.632237	0.636747	0.650093	0.657648
Type_I_IFN_Reponse	0.81537	0.892389	0.862085	0.777954	0.772358	0.836128	0.723431	0.859585	0.67415	0.814289	0.772119	0.791345	0.783195	0.821809	0.764611	0.787529	0.833053	0.852884	0.821098	0.801127	0.815284	0.838443	0.903706	0.709264	0.816213	0.809469	0.837891	0.85903	0.746818	0.797932	0.790007	0.772932	0.86482	0.793332	0.738632	0.887066	0.745009	0.797246	0.833733	0.771757	0.824715	0.816179	0.895377	0.664216	0.836861	0.885092	0.794266	0.91221	0.822174
Type_II_IFN_Reponse	0.704941	0.744611	0.646247	0.77733	0.668971	0.749754	0.651468	0.887238	0.644022	0.598747	0.729907	0.700081	0.710331	0.673804	0.635478	0.683361	0.740985	0.883265	0.786927	0.777778	0.665436	0.690875	0.675183	0.69566	0.737846	0.766839	0.753297	0.70299	0.611907	0.75918	0.729516	0.720556	0.69694	0.712528	0.68841	0.716078	0.755533	0.651102	0.626499	0.714815	0.699885	0.679486	0.650273	0.633816	0.630343	0.872817	0.634814	0.737042	0.676891
[truncated: 258 more columns]
